# Supplementary material for: Adult outcomes by parental, school and postcode aggregated income in childhood—A descriptive analysis of the cohorts 1981–1989 in Finland
Source: PLoS One. 2025 Jul 15;20(7):e0327364. doi: 10.1371/journal.pone.0327364 (PMC12262847; doi:10.1371/journal.pone.0327364)
Supplement: S4 Table — (CSV) [file pone.0327364.s005.csv]

outcome	age	income_wealth	level	syntyv	metric	decile	value	observations	lower95	upper95	estimate
Dead	30	income	parents	1981	Risk difference	1	0.2363295555114746	6351	-0.11766343559082779	0.590322494411927	0.2363295294105496
Dead	30	income	parents	1981	Risk difference	2	0.12611067295074463	6351	-0.21855163569356548	0.4707729681684787	0.1261106662374566
Dead	30	income	parents	1981	Risk difference	3	0.17334723472595215	6351	-0.17534699046412489	0.5220416342274479	0.17334732188166144
Dead	30	income	parents	1981	Risk difference	4	0.0946195125579834	6351	-0.2473261281613634	0.43656525311011485	0.09461956247437575
Dead	30	income	parents	1981	Risk difference	5	0.01589179039001465	6351	-0.31915817685584635	0.350941782984376	0.01589180306426484
Dead	30	income	parents	1981	Risk difference	6	0.3308027982711792	6351	-0.03098019533792798	0.6925858767365165	0.3308028406992943
Dead	30	income	parents	1981	Risk difference	7	-0.17305487394332886	6351	-0.4908972606018278	0.14478762157669453	-0.17305481951256663
Dead	30	income	parents	1981	Risk difference	8	0.11036503314971924	6351	-0.23294178744283647	0.4536720161511918	0.11036511435417763
Dead	30	income	parents	1981	Risk difference	9	0.01589179039001465	6351	-0.319158176856147	0.35094178298460715	0.015891803064230072
Dead	30	income	parents	1981	Risk difference	10	0	6352	0	0	NA
Dead	30	income	parents	1982	Risk difference	1	0.16686421632766724	6597	-0.15304108367944863	0.4867695280281613	0.16686422217435634
Dead	30	income	parents	1982	Risk difference	2	0.30328983068466187	6597	-0.028551708945717506	0.6351314493427465	0.3032898701985145
Dead	30	income	parents	1982	Risk difference	3	0.30328983068466187	6597	-0.028551708950253808	0.6351314493391211	0.3032898701944337
Dead	30	income	parents	1982	Risk difference	4	0.24265629053115845	6597	-0.08393827924162373	0.5692507769440133	0.24265624885119477
Dead	30	income	parents	1982	Risk difference	5	0.2728099226951599	6598	-0.05639099254919028	0.6020108773522906	0.2728099424015502
Dead	30	income	parents	1982	Risk difference	6	0.060755372047424316	6597	-0.2495247331217621	0.3710355027709702	0.06075538482460406
Dead	30	income	parents	1982	Risk difference	7	0.18202263116836548	6597	-0.13923249874916338	0.5032777537685839	0.1820226275097102
Dead	30	income	parents	1982	Risk difference	8	0.04559701681137085	6597	-0.26328189527669354	0.3544758542561479	0.04559697948972718
Dead	30	income	parents	1982	Risk difference	9	0.04559701681137085	6597	-0.26328189527663104	0.3544758542561415	0.04559697948975524
Dead	30	income	parents	1982	Risk difference	10	0	6598	0	0	NA
Dead	30	income	parents	1983	Risk difference	1	0.12050223350524902	6646	-0.20371371233552127	0.4447180848129929	0.1205021862387358
Dead	30	income	parents	1983	Risk difference	2	0.4816216826438904	6646	0.12735322633984325	0.8358900868538592	0.48162165659685124
Dead	30	income	parents	1983	Risk difference	3	-0.045010924339294434	6646	-0.3543975064655788	0.2643756977858804	-0.045010904339849264
Dead	30	income	parents	1983	Risk difference	4	0.15059548616409302	6646	-0.17623917394104177	0.4774301248078561	0.15059547543340718
Dead	30	income	parents	1983	Risk difference	5	0.27096861600875854	6646	-0.06612211997836706	0.6080593844268947	0.2709686322242638
Dead	30	income	parents	1983	Risk difference	6	0.12050223350524902	6646	-0.2037137123298904	0.44471808481486663	0.12050218624248808
Dead	30	income	parents	1983	Risk difference	7	-0.07510417699813843	6646	-0.38171196469064445	0.23150357761808874	-0.07510419353627784
Dead	30	income	parents	1983	Risk difference	8	-0.02996426820755005	6646	-0.34073032786225893	0.2808018083776197	-0.02996425974231963
Dead	30	income	parents	1983	Risk difference	9	0.03022235631942749	6646	-0.2859973041232321	0.3464419414234315	0.030222318650099673
Dead	30	income	parents	1983	Risk difference	10	0	6647	0	0	NA
Dead	30	income	parents	1984	Risk difference	1	0.6632731556892395	6483	0.3491692081491891	0.9773771438651041	0.6632731760071466
Dead	30	income	parents	1984	Risk difference	2	0.7249730229377747	6483	0.405239613064862	1.0447063995901165	0.7249730063274893
Dead	30	income	parents	1984	Risk difference	3	0.6478483080863953	6483	0.3351685698332949	0.9605278670174052	0.64784821842535
Dead	30	income	parents	1984	Risk difference	4	0.18509948253631592	6483	-0.0810869922239485	0.4512859741890223	0.1850994909825369
Dead	30	income	parents	1984	Risk difference	5	0.4473237991333008	6483	0.15383223168595012	0.740815308045641	0.4473237698657956
Dead	30	income	parents	1984	Risk difference	6	0.6015732884407043	6483	0.29320886840989097	0.9099378229513024	0.6015733456805967
Dead	30	income	parents	1984	Risk difference	7	0.30849915742874146	6483	0.029112425294293635	0.5878858779710003	0.30849915163264696
Dead	30	income	parents	1984	Risk difference	8	0.32392412424087524	6483	0.04293320841873495	0.6049150100210919	0.32392410921991344
Dead	30	income	parents	1984	Risk difference	9	0.13882464170455933	6483	-0.12223084347169487	0.39988007994602415	0.1388246182371646
Dead	30	income	parents	1984	Risk difference	10	0	6483	0	0	NA
Dead	30	income	parents	1985	Risk difference	1	0.5119155049324036	6252	0.20925983993375433	0.8145711779984675	0.5119155089661108
Dead	30	income	parents	1985	Risk difference	2	0.5918899178504944	6252	0.28138775962421225	0.9023920746832134	0.5918899171537129
Dead	30	income	parents	1985	Risk difference	3	0.3038541078567505	6253	0.02271505988305847	0.5849932401399905	0.30385415001152455
Dead	30	income	parents	1985	Risk difference	4	0.5279104113578796	6252	0.2236682009505036	0.8321525802689957	0.5279103906097496
Dead	30	income	parents	1985	Risk difference	5	0.44778507947921753	6253	0.15159660403624176	0.7439735223150976	0.4477850631756697
Dead	30	income	parents	1985	Risk difference	6	0.41594624519348145	6252	0.12300131692329201	0.7088911213564167	0.41594621913985436
Dead	30	income	parents	1985	Risk difference	7	0.39995133876800537	6252	0.10865825665677871	0.6912444183541131	0.39995133750544587
Dead	30	income	parents	1985	Risk difference	8	0.25587713718414307	6253	-0.020052872022859568	0.5318072299421148	0.25587717895962764
Dead	30	income	parents	1985	Risk difference	9	0.17602300643920898	6252	-0.09101230603137389	0.4430582951746322	0.17602299457162915
Dead	30	income	parents	1985	Risk difference	10	0	6253	0	0	NA
Dead	30	income	parents	1986	Risk difference	1	0.7928205728530884	6055	0.4521456687814351	1.1334954217402191	0.7928205452608271
Dead	30	income	parents	1986	Risk difference	2	0.5118889808654785	6056	0.1978097910982806	0.825968280236365	0.5118890356673228
Dead	30	income	parents	1986	Risk difference	3	0.3467634916305542	6056	0.04948969664479775	0.6440373839259805	0.3467635402853891
Dead	30	income	parents	1986	Risk difference	4	0.7100396156311035	6056	0.3769796505290549	1.0430996096979097	0.7100396301134824
Dead	30	income	parents	1986	Risk difference	5	0.2972258925437927	6056	0.005193731781224717	0.5892580515602054	0.29722589167071506
Dead	30	income	parents	1986	Risk difference	6	0.09917891025543213	6055	-0.17083746325154409	0.36919531678149353	0.09917892676497472
Dead	30	income	parents	1986	Risk difference	7	0.4458388090133667	6056	0.1383647581293149	0.7533129168909527	0.44583883751013376
Dead	30	income	parents	1986	Risk difference	8	0.2972258925437927	6056	0.0051937317829026716	0.5892580515614969	0.29722589167219976
Dead	30	income	parents	1986	Risk difference	9	0.26420074701309204	6056	-0.024281007471461252	0.552682592668989	0.26420079259876383
Dead	30	income	parents	1986	Risk difference	10	0	6056	0	0	NA
Dead	30	income	parents	1987	Risk difference	1	0.6365158557891846	5970	0.31304533521142913	0.9599864905691279	0.6365159128902784
Dead	30	income	parents	1987	Risk difference	2	0.7370184659957886	5970	0.40393200163335063	1.0701048492702556	0.7370184254518032
Dead	30	income	parents	1987	Risk difference	3	0.5025125741958618	5970	0.19235906543277137	0.8126660601726596	0.5025125628027155
Dead	30	income	parents	1987	Risk difference	4	0.46901172399520874	5970	0.16228371005195785	0.7757397405110729	0.4690117252815154
Dead	30	income	parents	1987	Risk difference	5	0.40201008319854736	5970	0.10225763740194524	0.7017624630834196	0.40201005024268244
Dead	30	income	parents	1987	Risk difference	6	0.3350083827972412	5970	0.04240768280493498	0.627609067596705	0.33500837520082
Dead	30	income	parents	1987	Risk difference	7	0.2010049819946289	5970	-0.07670911766388938	0.4787191678884901	0.20100502511230037
Dead	30	income	parents	1987	Risk difference	8	0.0837520956993103	5970	-0.18021271472127368	0.3477169022961573	0.0837520937874418
Dead	30	income	parents	1987	Risk difference	9	0.18425458669662476	5970	-0.09153927985275341	0.4600484925547021	0.18425460635097435
Dead	30	income	parents	1987	Risk difference	10	0	5970	0	0	NA
Dead	30	income	parents	1988	Risk difference	1	0.47641223669052124	6298	0.18893020059748197	0.7638943516348173	0.47641227611614967
Dead	30	income	parents	1988	Risk difference	2	0.5238926410675049	6299	0.23152628872966335	0.816259074026917	0.5238926813782901
Dead	30	income	parents	1988	Risk difference	3	0.5875587463378906	6298	0.2887390768524529	0.8863782667431319	0.5875586717977924
Dead	30	income	parents	1988	Risk difference	4	0.46039050817489624	6299	0.17459721503027514	0.7461838613244192	0.46039053817734715
Dead	30	income	parents	1988	Risk difference	5	0.4921416640281677	6299	0.2030420069004978	0.7812412126613193	0.4921416097809086
Dead	30	income	parents	1988	Risk difference	6	0.4922903776168823	6298	0.203159795734286	0.781420869554661	0.4922903326444735
Dead	30	income	parents	1988	Risk difference	7	0.3968883752822876	6299	0.1178317324660648	0.6759450575017211	0.39688839498389294
Dead	30	income	parents	1988	Risk difference	8	0.3652659058570862	6298	0.0896145307614152	0.640917230110139	0.3652658804357771
Dead	30	income	parents	1988	Risk difference	9	0.12700426578521729	6299	-0.12128110529532544	0.37528967808529323	0.1270042863949839
Dead	30	income	parents	1988	Risk difference	10	0	6299	0	0	NA
Dead	30	income	parents	1989	Risk difference	1	0.38140642642974854	6294	0.07754720089838073	0.6852655993827191	0.38140640014054994
Dead	30	income	parents	1989	Risk difference	2	0.5085116028785706	6294	0.19239353179115345	0.8246296275577731	0.5085115796744634
Dead	30	income	parents	1989	Risk difference	3	0.23841309547424316	6294	-0.05099426323844983	0.5278204095594178	0.23841307316048396
Dead	30	income	parents	1989	Risk difference	4	0.38140642642974854	6294	0.07754720090008159	0.6852655993815542	0.3814064001408179
Dead	30	income	parents	1989	Risk difference	5	0.17486047744750977	6294	-0.10787263061214573	0.45759359739807587	0.1748604833929651
Dead	30	income	parents	1989	Risk difference	6	0.11130791902542114	6294	-0.16458065407269798	0.38719644132334724	0.11130789362532463
Dead	30	income	parents	1989	Risk difference	7	0.1589723825454712	6294	-0.12206608709713067	0.4400107589985448	0.15897233595070706
Dead	30	income	parents	1989	Risk difference	8	0.1907486915588379	6294	-0.09366853484370534	0.47516579650996305	0.19074863083312885
Dead	30	income	parents	1989	Risk difference	9	0.17486047744750977	6294	-0.10787263061403209	0.4575935973972654	0.17486048339161667
Dead	30	income	parents	1989	Risk difference	10	0	6295	0	0	NA
Dead	30	income	school	1981	Risk difference	1	0.09305131435394287	6467	-0.2374843584689478	0.42358715287226745	0.09305139720165984
Dead	30	income	school	1981	Risk difference	2	0.25574934482574463	6688	-0.08563167587362125	0.597130500030377	0.25574941207837787
Dead	30	income	school	1981	Risk difference	3	0.02387368679046631	6183	-0.30419026839867436	0.35193777411373944	0.023873752857532547
Dead	30	income	school	1981	Risk difference	4	0.14330649375915527	7136	-0.18321782660687533	0.4698309039857231	0.14330653868942386
Dead	30	income	school	1981	Risk difference	5	0.11068034172058105	5326	-0.23944031658446152	0.4608011160364599	0.1106803997259992
Dead	30	income	school	1981	Risk difference	6	0.16045725345611572	6432	-0.17645039701602416	0.4973650606312113	0.16045733180759358
Dead	30	income	school	1981	Risk difference	7	-0.007979273796081543	6879	-0.32473796327177884	0.3087794263867592	-0.007979268442509808
Dead	30	income	school	1981	Risk difference	8	0.18197250366210938	6109	-0.16159527786134578	0.5255404103534489	0.18197256624605157
Dead	30	income	school	1981	Risk difference	9	-0.02687668800354004	5961	-0.3531462906317203	0.2993930256563943	-0.026876632487663
Dead	30	income	school	1981	Risk difference	10	0	6238	0	0	NA
Dead	30	income	school	1982	Risk difference	1	0.46153169870376587	6576	0.15687395173141278	0.7661892621225533	0.4615316069269831
Dead	30	income	school	1982	Risk difference	2	0.3505679965019226	6829	0.059858903986118865	0.6412770346353366	0.3505679693107277
Dead	30	income	school	1982	Risk difference	3	0.336972177028656	6821	0.04745672598314419	0.6264876402835453	0.33697218313334476
Dead	30	income	school	1982	Risk difference	4	0.36023586988449097	7084	0.07178358229546858	0.6486881365241037	0.36023585940978614
Dead	30	income	school	1982	Risk difference	5	0.5132347941398621	6165	0.1971678021595261	0.8293017377432089	0.5132347699513675
Dead	30	income	school	1982	Risk difference	6	0.4137114882469177	5973	0.10427737790032732	0.7231456008852329	0.41371148939278013
Dead	30	income	school	1982	Risk difference	7	0.3412436246871948	6566	0.047980509294991924	0.63450657434541	0.34124354182020095
Dead	30	income	school	1982	Risk difference	8	0.4367404580116272	6740	0.13674344076193465	0.7367374415219418	0.4367404411419382
Dead	30	income	school	1982	Risk difference	9	0.460182249546051	6683	0.15720198828826437	0.7631625453662594	0.4601822668272619
Dead	30	income	school	1982	Risk difference	10	0	6280	0	0	NA
Dead	30	income	school	1983	Risk difference	1	0.09493589401245117	6707	-0.22809953950536271	0.41797122399427744	0.09493584224445739
Dead	30	income	school	1983	Risk difference	2	0.2616528272628784	6780	-0.07453054143254445	0.5978362773401863	0.2616528679538209
Dead	30	income	school	1983	Risk difference	3	0.09723067283630371	6900	-0.22364781734580458	0.4181091259137296	0.0972306542839625
Dead	30	income	school	1983	Risk difference	4	0.11616522073745728	6356	-0.2133794837056667	0.4457098376127013	0.11616517695351726
Dead	30	income	school	1983	Risk difference	5	-0.02644479274749756	6844	-0.3372128378477708	0.2843232455977133	-0.026444796125028744
Dead	30	income	school	1983	Risk difference	6	-0.1359068751335144	6359	-0.4418524239825544	0.17003861410333168	-0.13590690493961136
Dead	30	income	school	1983	Risk difference	7	-0.03767848014831543	7181	-0.3439629201904257	0.26860592804916034	-0.03767849607063267
Dead	30	income	school	1983	Risk difference	8	-0.010311484336853027	6125	-0.331268853478525	0.31064586745892275	-0.010311493009801132
Dead	30	income	school	1983	Risk difference	9	0.006768345832824707	6697	-0.30861586733982527	0.3221525568369538	0.006768344748564306
Dead	30	income	school	1983	Risk difference	10	0	6517	0	0	NA
Dead	30	income	school	1984	Risk difference	1	0.6331532597541809	6525	0.31059976824459445	0.955706837493889	0.6331533028692417
Dead	30	income	school	1984	Risk difference	2	0.5328080058097839	6575	0.22010473984284792	0.8455113366438162	0.532808038243332
Dead	30	income	school	1984	Risk difference	3	0.37419557571411133	6514	0.07551201135956634	0.6728791584945736	0.37419558492706995
Dead	30	income	school	1984	Risk difference	4	0.36536651849746704	6576	0.06839872648873113	0.6623344251044792	0.36536657579660514
Dead	30	income	school	1984	Risk difference	5	0.44958168268203735	6424	0.1423379860811433	0.7568252921982236	0.44958163913968346
Dead	30	income	school	1984	Risk difference	6	0.17782044410705566	6621	-0.099893026791677	0.45553398665360395	0.17782047993096345
Dead	30	income	school	1984	Risk difference	7	0.3481487035751343	6261	0.04839220938605477	0.6479051987544036	0.34814870407022913
Dead	30	income	school	1984	Risk difference	8	0.14740848541259766	6482	-0.1287481867250187	0.4235652209957979	0.14740851713538958
Dead	30	income	school	1984	Risk difference	9	0.08291226625442505	6665	-0.18438685584654188	0.3502114445350668	0.08291229434426248
Dead	30	income	school	1984	Risk difference	10	0	6225	0	0	NA
Dead	30	income	school	1985	Risk difference	1	0.21584826707839966	6385	-0.09809559014042914	0.5297920318330044	0.2158482208462876
Dead	30	income	school	1985	Risk difference	2	0.2454412579536438	6082	-0.07571136855538974	0.5665937156396408	0.24544117354212552
Dead	30	income	school	1985	Risk difference	3	0.37205445766448975	6480	0.0452087345413521	0.6989000934367283	0.3720544139890402
Dead	30	income	school	1985	Risk difference	4	0.08467179536819458	6054	-0.22092824989095616	0.39027169471188194	0.08467172241046289
Dead	30	income	school	1985	Risk difference	5	0.09789115190505981	6575	-0.20243584869976336	0.39821814990589555	0.09789115060306605
Dead	30	income	school	1985	Risk difference	6	0.2594965696334839	6097	-0.06277783101946294	0.581770886612745	0.259496527796641
Dead	30	income	school	1985	Risk difference	7	-0.14399605989456177	6558	-0.4202968381853779	0.13230464168875922	-0.14399609824830936
Dead	30	income	school	1985	Risk difference	8	0.12316149473190308	5894	-0.18863054233287038	0.43495338163474834	0.12316141965093899
Dead	30	income	school	1985	Risk difference	9	-0.03817570209503174	5970	-0.3319515735006055	0.25560007515609484	-0.03817574917225531
Dead	30	income	school	1985	Risk difference	10	0	6213	0	0	NA
Dead	30	income	school	1986	Risk difference	1	0.29732251167297363	6141	-0.044132020043184846	0.6387770935318198	0.29732253674431747
Dead	30	income	school	1986	Risk difference	2	0.3617982864379883	5969	0.01170479934476448	0.7118918193451133	0.3617983093449389
Dead	30	income	school	1986	Risk difference	3	0.009980559349060059	6096	-0.305156771964654	0.3251179408266452	0.009980584430995587
Dead	30	income	school	1986	Risk difference	4	0.21715402603149414	6636	-0.11008455284339008	0.5443926625202229	0.2171540548384164
Dead	30	income	school	1986	Risk difference	5	0.06608223915100098	5572	-0.26216470835723554	0.39432918849396004	0.06608224006836223
Dead	30	income	school	1986	Risk difference	6	0.015097618103027344	6309	-0.29788182499929283	0.32807709264173734	0.01509763382122228
Dead	30	income	school	1986	Risk difference	7	-0.04475480318069458	5596	-0.36099809468056615	0.27148849421438365	-0.04475480023309126
Dead	30	income	school	1986	Risk difference	8	-0.007686316967010498	6106	-0.3209541124812245	0.305581506131644	-0.007686303174790271
Dead	30	income	school	1986	Risk difference	9	-0.13681656122207642	6088	-0.43722532870954817	0.16359228358973027	-0.13681652255990892
Dead	30	income	school	1986	Risk difference	10	0	5917	0	0	NA
Dead	30	income	school	1987	Risk difference	1	0.7211306095123291	6312	0.3982660590329247	1.0439951813523978	0.7211306201926612
Dead	30	income	school	1987	Risk difference	2	0.7196173667907715	5821	0.3875768989730458	1.0516578447488725	0.7196173718609591
Dead	30	income	school	1987	Risk difference	3	0.5172388553619385	6099	0.21030163895465684	0.824175990452274	0.5172388147034653
Dead	30	income	school	1987	Risk difference	4	0.3327898383140564	6007	0.04368100151259861	0.6218987036169816	0.3327898525647901
Dead	30	income	school	1987	Risk difference	5	0.2528842091560364	5708	-0.031720554897801505	0.5374890423610196	0.25288424373160906
Dead	30	income	school	1987	Risk difference	6	0.31299006938934326	6659	0.034792424595752464	0.5911878873954055	0.312990155995579
Dead	30	income	school	1987	Risk difference	7	0.27437740564346313	5546	-0.015281592721272082	0.5640364203332635	0.2743774138059958
Dead	30	income	school	1987	Risk difference	8	0.25438618659973145	5832	-0.028548725193558878	0.5373212029128086	0.25438623885962486
Dead	30	income	school	1987	Risk difference	9	0.11547911167144775	6016	-0.1487671347419194	0.37972535217935316	0.11547910871871687
Dead	30	income	school	1987	Risk difference	10	0	5798	0	0	NA
Dead	30	income	school	1988	Risk difference	1	0.382526695728302	6333	0.05129873526831907	0.7137547708240337	0.3825267530461764
Dead	30	income	school	1988	Risk difference	2	0.1311936378479004	6681	-0.1723418997305599	0.4347290990577832	0.13119359966361163
Dead	30	income	school	1988	Risk difference	3	0.2659040093421936	6681	-0.04991149561869197	0.581719440352223	0.2659039723667655
Dead	30	income	school	1988	Risk difference	4	0.32223933935165405	6121	-0.006808679290310447	0.6512873047836286	0.32223931274665907
Dead	30	income	school	1988	Risk difference	5	0.16958564519882202	5818	-0.14934158616944118	0.48851282323807466	0.16958561853431672
Dead	30	income	school	1988	Risk difference	6	-0.0056326985359191895	6416	-0.2989608360823101	0.28769542842041224	-0.005632703830948927
Dead	30	income	school	1988	Risk difference	7	0.016701161861419678	6218	-0.2811737411520498	0.3145759343553068	0.01670109660162847
Dead	30	income	school	1988	Risk difference	8	-0.035541415214538574	6255	-0.3276083253352787	0.25652543500592406	-0.03554144516467735
Dead	30	income	school	1988	Risk difference	9	-0.11776560544967651	6449	-0.3992520089245624	0.16372074242103973	-0.11776563325176136
Dead	30	income	school	1988	Risk difference	10	0	6082	0	0	NA
Dead	30	income	school	1989	Risk difference	1	0.780524879693985	6618	0.4718022312235743	1.0892476205313417	0.780524925877458
Dead	30	income	school	1989	Risk difference	2	0.20303460955619812	6019	-0.05392572699424426	0.45999495957402337	0.20303461628988956
Dead	30	income	school	1989	Risk difference	3	0.22321560978889465	6600	-0.029100520995504642	0.47553183928138626	0.22321565914294084
Dead	30	income	school	1989	Risk difference	4	0.41412553191185	7241	0.14897386394061232	0.6792773101266556	0.41412558703363395
Dead	30	income	school	1989	Risk difference	5	0.36435040831565857	5551	0.08078504779673898	0.6479159134106984	0.36435048060371866
Dead	30	income	school	1989	Risk difference	6	0.3982807695865631	6170	0.1207415573330959	0.6758199117236695	0.39828073452838275
Dead	30	income	school	1989	Risk difference	7	0.3248385488986969	5975	0.0527239291395309	0.5969532367391502	0.32483858293934054
Dead	30	income	school	1989	Risk difference	8	0.40670904517173767	6467	0.13252599993051317	0.6808920247561091	0.40670901234331114
Dead	30	income	school	1989	Risk difference	9	0.3901650011539459	6109	0.11261203414662355	0.6677181020753218	0.3901650681109727
Dead	30	income	school	1989	Risk difference	10	0	6304	0	0	NA
Dead	30	income	postcode	1981	Risk difference	1	0.03726404905319214	7430	-0.2923151007130025	0.3668431976720217	0.03726404847950961
Dead	30	income	postcode	1981	Risk difference	2	0.15517616271972656	5888	-0.20420069227758447	0.5145530036474807	0.15517615568494805
Dead	30	income	postcode	1981	Risk difference	3	0.30821967124938965	7500	-0.0406806887573303	0.6571199566436248	0.3082196339431472
Dead	30	income	postcode	1981	Risk difference	4	0.0456271767616272	6241	-0.29872749816368144	0.38998169955675144	0.04562710069653499
Dead	30	income	postcode	1981	Risk difference	5	0.20713770389556885	6673	-0.14474944206499285	0.559024765700396	0.20713766181770157
Dead	30	income	postcode	1981	Risk difference	6	0.18123340606689453	5840	-0.18126442532297266	0.5437310904762621	0.18123333257664473
Dead	30	income	postcode	1981	Risk difference	7	0.012181282043457031	6674	-0.3237156364215845	0.34807818869880974	0.01218127613861261
Dead	30	income	postcode	1981	Risk difference	8	0.012749969959259033	5823	-0.33471136849081595	0.36021125805570736	0.012749944782445706
Dead	30	income	postcode	1981	Risk difference	9	-0.07937312126159668	6335	-0.4114192994338113	0.2526730898176438	-0.07937310480808372
Dead	30	income	postcode	1981	Risk difference	10	0	6010	0	0	NA
Dead	30	income	postcode	1982	Risk difference	1	0.5087897777557373	7182	0.20651832706703155	0.811061299872256	0.5087898134696438
Dead	30	income	postcode	1982	Risk difference	2	0.46314525604248047	6722	0.15868421660015633	0.7676063261038227	0.4631452713519895
Dead	30	income	postcode	1982	Risk difference	3	0.4639732837677002	7690	0.17169174251527647	0.7562547566695267	0.4639732495924016
Dead	30	income	postcode	1982	Risk difference	4	0.32832056283950806	5944	0.025418792680044357	0.631222223328821	0.32832050800443274
Dead	30	income	postcode	1982	Risk difference	5	0.39592915773391724	7610	0.10853442674070629	0.6833239398189489	0.39592918327982757
Dead	30	income	postcode	1982	Risk difference	6	0.4861403703689575	5336	0.15538559270434316	0.8168950462941988	0.48614031949927095
Dead	30	income	postcode	1982	Risk difference	7	0.44719135761260986	7125	0.1495844768701894	0.7447982689747747	0.447191372922482
Dead	30	income	postcode	1982	Risk difference	8	0.44466984272003174	6746	0.14224746756047826	0.7470921338054184	0.4446698006829483
Dead	30	income	postcode	1982	Risk difference	9	0.48550665378570557	6388	0.17397954231282675	0.7970337278624751	0.4855066350876509
Dead	30	income	postcode	1982	Risk difference	10	0	6213	0	0	NA
Dead	30	income	postcode	1983	Risk difference	1	0.13761132955551147	6991	-0.20647041847371037	0.48169286332218114	0.13761122242423537
Dead	30	income	postcode	1983	Risk difference	2	-0.06493103504180908	7118	-0.3914292454928726	0.2615669848421564	-0.06493113032535813
Dead	30	income	postcode	1983	Risk difference	3	0.04602128267288208	7128	-0.28923449718572314	0.38127690023033756	0.046021201522307195
Dead	30	income	postcode	1983	Risk difference	4	-0.06486696004867554	5913	-0.40627140114547244	0.2765374408690128	-0.06486698013822982
Dead	30	income	postcode	1983	Risk difference	5	0.07098323106765747	7435	-0.26278875517436834	0.40475504023308756	0.07098314252935962
Dead	30	income	postcode	1983	Risk difference	6	-0.007092297077178955	6797	-0.3419277021247522	0.3277429735377261	-0.00709236429351307
Dead	30	income	postcode	1983	Risk difference	7	-0.009709417819976807	5886	-0.3566371648600586	0.33721837081289485	-0.00970939702358186
Dead	30	income	postcode	1983	Risk difference	8	-0.17050176858901978	7677	-0.4833169038353402	0.14231320169743447	-0.17050185106895288
Dead	30	income	postcode	1983	Risk difference	9	-0.12788009643554688	6116	-0.46062237378587856	0.2048622107985728	-0.12788008149365288
Dead	30	income	postcode	1983	Risk difference	10	0	6441	0	0	NA
Dead	30	income	postcode	1984	Risk difference	1	0.47796475887298584	7129	0.17288680682726346	0.7830427312189185	0.47796476902309104
Dead	30	income	postcode	1984	Risk difference	2	0.2892526388168335	6058	-0.013270373743484807	0.5917757313317619	0.2892526787941385
Dead	30	income	postcode	1984	Risk difference	3	0.35782545804977417	7292	0.06527553366436292	0.6503754668740417	0.3578255002692023
Dead	30	income	postcode	1984	Risk difference	4	0.31206339597702026	6235	0.00988815111568394	0.6142387483495447	0.3120634497326143
Dead	30	income	postcode	1984	Risk difference	5	0.44967472553253174	6370	0.13620550866339032	0.7631439343335928	0.4496747214984916
Dead	30	income	postcode	1984	Risk difference	6	0.5866159200668335	7571	0.27823414751073355	0.8949976860937398	0.5866159168022367
Dead	30	income	postcode	1984	Risk difference	7	0.3537261486053467	5754	0.039552673332645144	0.6678996851755308	0.35372617925408795
Dead	30	income	postcode	1984	Risk difference	8	0.11371123790740967	6426	-0.1655491590241441	0.39297171160432265	0.11371127629008926
Dead	30	income	postcode	1984	Risk difference	9	0.19517076015472412	6522	-0.09133664620440296	0.481678296713042	0.19517082525431953
Dead	30	income	postcode	1984	Risk difference	10	0	6477	0	0	NA
Dead	30	income	postcode	1985	Risk difference	1	0.15024912357330322	6477	-0.18453204776958856	0.48503036403083094	0.15024915813062117
Dead	30	income	postcode	1985	Risk difference	2	0.03729426860809326	6843	-0.2831113424835674	0.35769984141018646	0.03729424946330949
Dead	30	income	postcode	1985	Risk difference	3	-0.05585777759552002	6520	-0.371709733142411	0.2599943740098189	-0.055857679566296094
Dead	30	income	postcode	1985	Risk difference	4	-0.016516804695129395	5867	-0.34451532974827853	0.3114817103363628	-0.01651680970595786
Dead	30	income	postcode	1985	Risk difference	5	-0.06325191259384155	6704	-0.37636813519317397	0.24986442519061752	-0.06325185500127822
Dead	30	income	postcode	1985	Risk difference	6	0.02110236883163452	6518	-0.3017532390243723	0.34395802930048225	0.021102395138054977
Dead	30	income	postcode	1985	Risk difference	7	0.086922287940979	6383	-0.24356723408633627	0.41741196604783937	0.08692236598075154
Dead	30	income	postcode	1985	Risk difference	8	0.08623838424682617	5864	-0.25172805415598293	0.42420489617696217	0.08623842101048963
Dead	30	income	postcode	1985	Risk difference	9	-0.2165672779083252	5980	-0.5229648209911678	0.08983041679442193	-0.21656720209837296
Dead	30	income	postcode	1985	Risk difference	10	0	6331	0	0	NA
Dead	30	income	postcode	1986	Risk difference	1	0.44944024085998535	6312	0.10977376545967805	0.7891065765784552	0.44944017101906664
Dead	30	income	postcode	1986	Risk difference	2	0.2593260407447815	6312	-0.06323326521876188	0.5818854703687971	0.25932610257501765
Dead	30	income	postcode	1986	Risk difference	3	0.11583316326141357	6443	-0.19153325542035396	0.42319967294227906	0.11583320876096252
Dead	30	income	postcode	1986	Risk difference	4	0.2952563166618347	5778	-0.03893395741756708	0.6294465165779695	0.29525627958020123
Dead	30	income	postcode	1986	Risk difference	5	0.4223039150238037	5927	0.07862934994735957	0.7659785095813605	0.42230392976436004
Dead	30	income	postcode	1986	Risk difference	6	0.3433499336242676	6186	0.011196181259458	0.6755038296163857	0.3433500054379218
Dead	30	income	postcode	1986	Risk difference	7	0.2319290041923523	6391	-0.08700713054123413	0.5508650759406808	0.23192897269972332
Dead	30	income	postcode	1986	Risk difference	8	0.13698166608810425	6037	-0.17767374654146195	0.451637147360691	0.13698170040961452
Dead	30	income	postcode	1986	Risk difference	9	0.10949486494064331	6494	-0.19665923123089765	0.41564903961730326	0.10949490419320278
Dead	30	income	postcode	1986	Risk difference	10	0	5642	0	0	NA
Dead	30	income	postcode	1987	Risk difference	1	0.4769092798233032	6335	0.13694561068707656	0.8168728504841553	0.4769092305856159
Dead	30	income	postcode	1987	Risk difference	2	0.3483293056488037	6349	0.019981006993355407	0.6766777152735505	0.348329361133453
Dead	30	income	postcode	1987	Risk difference	3	0.31749117374420166	5750	-0.017589176494019632	0.6525716334097411	0.31749122845786076
Dead	30	income	postcode	1987	Risk difference	4	0.2766382098197937	6406	-0.04436934571174388	0.597645793311755	0.2766382238000056
Dead	30	income	postcode	1987	Risk difference	5	0.14082884788513184	5769	-0.17620693162999343	0.45786464685914385	0.14082885761457523
Dead	30	income	postcode	1987	Risk difference	6	0.1600724458694458	5991	-0.1556629655437294	0.47580794885263616	0.1600724916544534
Dead	30	income	postcode	1987	Risk difference	7	0.04742240905761719	5957	-0.2572882969944684	0.3521331007265993	0.047422401866065424
Dead	30	income	postcode	1987	Risk difference	8	0.005389988422393799	6460	-0.28906443804973747	0.29984444510346897	0.00539000352686572
Dead	30	income	postcode	1987	Risk difference	9	0.026253700256347656	5854	-0.2775744849083951	0.33008193402233443	0.026253724556969654
Dead	30	income	postcode	1987	Risk difference	10	0	5787	0	0	NA
Dead	30	income	postcode	1988	Risk difference	1	0.1439022421836853	6622	-0.15212446353619738	0.43992898890715604	0.14390226268547932
Dead	30	income	postcode	1988	Risk difference	2	0.3617149591445923	6181	0.03898921792446701	0.6844406792035447	0.3617149485640059
Dead	30	income	postcode	1988	Risk difference	3	0.37697088718414307	6874	0.06270158613770273	0.6912403162799504	0.37697095120882657
Dead	30	income	postcode	1988	Risk difference	4	0.5189261436462402	6033	0.1791320322171832	0.8587201896379919	0.5189261109275876
Dead	30	income	postcode	1988	Risk difference	5	0.18168628215789795	6318	-0.12173922033546071	0.4851117799266852	0.18168627979561222
Dead	30	income	postcode	1988	Risk difference	6	0.1512433886528015	6813	-0.14332771836267036	0.4458144985927596	0.15124339011504462
Dead	30	income	postcode	1988	Risk difference	7	0.2227792739868164	6249	-0.08560142158005155	0.5311599704355232	0.22277927442773582
Dead	30	income	postcode	1988	Risk difference	8	0.10286945104598999	6584	-0.18959446429468674	0.39533335403831793	0.10286944487181557
Dead	30	income	postcode	1988	Risk difference	9	0.10650426149368286	6552	-0.186677561428797	0.39968608177262804	0.10650426017191551
Dead	30	income	postcode	1988	Risk difference	10	0	5769	0	0	NA
Dead	30	income	postcode	1989	Risk difference	1	0.023698270320892334	6526	-0.2813089574868087	0.32870536115176124	0.023698201832476288
Dead	30	income	postcode	1989	Risk difference	2	0.1072964072227478	6815	-0.2020408840737357	0.41663350652360953	0.10729631122493692
Dead	30	income	postcode	1989	Risk difference	3	0.0014665722846984863	6326	-0.3037737451219558	0.3067068385844303	0.0014665467312372524
Dead	30	income	postcode	1989	Risk difference	4	-0.13370680809020996	5943	-0.4296213438889037	0.16220766263958292	-0.1337068406246604
Dead	30	income	postcode	1989	Risk difference	5	0.1258581280708313	7008	-0.1829042569571481	0.43462036809863575	0.1258580555707438
Dead	30	income	postcode	1989	Risk difference	6	0.0485532283782959	6572	-0.2582579350943436	0.3553642028911037	0.04855313389838005
Dead	30	income	postcode	1989	Risk difference	7	0.17647111415863037	5792	-0.15350162487320823	0.5064438012479257	0.1764710881873587
Dead	30	income	postcode	1989	Risk difference	8	0.05189639329910278	6909	-0.25140612008769725	0.35519873655586726	0.05189630823408502
Dead	30	income	postcode	1989	Risk difference	9	0.011677980422973633	5734	-0.30243014261916507	0.3257859802613181	0.011677918821076504
Dead	30	income	postcode	1989	Risk difference	10	0	6338	0	0	NA
Dead	30	income	parents	1981	Risk ratio	1	1.2544347911350637	6351	0.8925863836173865	1.7629740189967955	1.2544347747203755
Dead	30	income	parents	1981	Risk ratio	2	1.1357720267474845	6351	0.8018112672608324	1.6088300915277018	1.135772025758333
Dead	30	income	parents	1981	Risk ratio	3	1.1866273871919377	6351	0.8406896675173438	1.6749162663531227	1.186627489602275
Dead	30	income	parents	1981	Risk ratio	4	1.1018683247759213	6351	0.7759155319902975	1.5647501355999838	1.1018683832000769
Dead	30	income	parents	1981	Risk ratio	5	1.0171092623599052	6351	0.7112673603315119	1.4544619065151025	1.0171092767985823
Dead	30	income	parents	1981	Risk ratio	6	1.3561456403658978	6351	0.9705414992043392	1.8949536600408996	1.3561457024003152
Dead	30	income	parents	1981	Risk ratio	7	0.8136873713853459	6351	0.5567898753019122	1.1891150489231626	0.8136874214399256
Dead	30	income	parents	1981	Risk ratio	8	1.1188201115907392	6351	0.7888609738379335	1.5867924659352515	1.1188202044816578
Dead	30	income	parents	1981	Risk ratio	9	1.0171092623599052	6351	0.7112673603335845	1.4544619065177709	1.0171092768009973
Dead	30	income	parents	1981	Risk ratio	10	1	6352	1	1	NA
Dead	30	income	parents	1982	Risk ratio	1	1.2077302027343941	6597	0.8405737071307093	1.735258025723214	1.2077302147046243
Dead	30	income	parents	1982	Risk ratio	2	1.377567218436387	6597	0.9687618605876203	1.958883475411728	1.3775672761481412
Dead	30	income	parents	1982	Risk ratio	3	1.377567218436387	6597	0.9687618605898372	1.9588834754129465	1.377567276150146
Dead	30	income	parents	1982	Risk ratio	4	1.3020841827934546	6597	0.9117442484714349	1.8595380278671434	1.302084137727583
Dead	30	income	parents	1982	Risk ratio	5	1.3396226093084975	6598	0.9401021055969456	1.908929690675217	1.3396226415077859
Dead	30	income	parents	1982	Risk ratio	6	1.0756347048538675	6597	0.741163796820479	1.5610450229080848	1.075634722471466
Dead	30	income	parents	1982	Risk ratio	7	1.226600998746206	6597	0.8547979470295926	1.7601235669067303	1.2266009993108096
Dead	30	income	parents	1982	Risk ratio	8	1.0567639830442133	6597	0.7269879285843696	1.536132824861872	1.0567639378672933
Dead	30	income	parents	1982	Risk ratio	9	1.0567639830442133	6597	0.7269879285849834	1.5361328248626083	1.0567639378679927
Dead	30	income	parents	1982	Risk ratio	10	1	6598	1	1	NA
Dead	30	income	parents	1983	Risk ratio	1	1.1405225189670007	6646	0.8004747108691808	1.6250250858207038	1.1405224617373801
Dead	30	income	parents	1983	Risk ratio	2	1.5616384864044603	6646	1.1218419769199053	2.1738486268297255	1.5616384476079221
Dead	30	income	parents	1983	Risk ratio	3	0.9475109441111295	6646	0.6540532293674167	1.3726360402654159	0.947510968211819
Dead	30	income	parents	1983	Risk ratio	4	1.1756154757074826	6646	0.827170386751077	1.6708428314698798	1.175615460559789
Dead	30	income	parents	1983	Risk ratio	5	1.315987441684175	6646	0.9341298975106869	1.8539423570216185	1.3159874558502926
Dead	30	income	parents	1983	Risk ratio	6	1.1405225189670007	6646	0.8004747108697771	1.6250250858210231	1.140522461737917
Dead	30	income	parents	1983	Risk ratio	7	0.9124179873706476	6646	0.627520002292085	1.326661377850282	0.9124179693920049
Dead	30	income	parents	1983	Risk ratio	8	0.9650574572350616	6646	0.6673314635265428	1.3956121758402003	0.9650574676250652
Dead	30	income	parents	1983	Risk ratio	9	1.0352435097307902	6646	0.720514991933326	1.487448622692263	1.0352434652681237
Dead	30	income	parents	1983	Risk ratio	10	1	6647	1	1	NA
Dead	30	income	parents	1984	Risk ratio	1	2.303030246256469	6483	1.5327627156176729	3.4603846491137222	2.3030303019841614
Dead	30	income	parents	1984	Risk ratio	2	2.4242424384358827	6483	1.61846912786232	3.631179134027664	2.4242424231420436
Dead	30	income	parents	1984	Risk ratio	3	2.2727274324036806	6483	1.511344667337037	3.4176778885254455	2.272727271693336
Dead	30	income	parents	1984	Risk ratio	4	1.363636342346176	6483	0.8713388119492683	2.13407701465221	1.3636363630217911
Dead	30	income	parents	1984	Risk ratio	5	1.8787879249166188	6483	1.2332949875383634	2.8621245735463603	1.8787878779322327
Dead	30	income	parents	1984	Risk ratio	6	2.1818180540770555	6483	1.4471129572726231	3.289536279971613	2.181818180821973
Dead	30	income	parents	1984	Risk ratio	7	1.6060606096089707	6483	1.0413617371878279	2.4769785328961604	1.6060606053302293
Dead	30	income	parents	1984	Risk ratio	8	1.636363657653824	6483	1.0626578692331532	2.519800610799998	1.636363635615606
Dead	30	income	parents	1984	Risk ratio	9	1.2727273153076482	6483	0.8077734163430276	2.005308266570079	1.2727272721632972
Dead	30	income	parents	1984	Risk ratio	10	1	6483	1	1	NA
Dead	30	income	parents	1985	Risk ratio	1	2.03258308048313	6252	1.3241070162811424	3.1201361300475354	2.032583120452453
Dead	30	income	parents	1985	Risk ratio	2	2.1938992056153364	6252	1.4367369634347804	3.3500870393742517	2.1938992411213363
Dead	30	income	parents	1985	Risk ratio	3	1.612903121091452	6253	1.0318492965437656	2.5211596510342753	1.612903224745441
Dead	30	income	parents	1985	Risk ratio	4	2.0648463536009047	6252	1.3466225790553756	3.166136149093441	2.064846344581762
Dead	30	income	parents	1985	Risk ratio	5	1.9032258103299462	6253	1.2339058950915025	2.9356116053810246	1.9032258051998656
Dead	30	income	parents	1985	Risk ratio	6	1.8390038024614828	6252	1.1891402789932142	2.8440167628675126	1.839003775650733
Dead	30	income	parents	1985	Risk ratio	7	1.8067405293437084	6252	1.1666693741349332	2.7979747243187596	1.8067405515088018
Dead	30	income	parents	1985	Risk ratio	8	1.5161289314213984	6253	0.9646605569558017	2.382856044911125	1.516129031260026
Dead	30	income	parents	1985	Risk ratio	9	1.3550554270648645	6252	0.8530540620023523	2.152472224002701	1.3550554136391402
Dead	30	income	parents	1985	Risk ratio	10	1	6253	1	1	NA
Dead	30	income	parents	1986	Risk ratio	1	2.5004128545303677	6055	1.6620351424254658	3.7616921670972188	2.5004128812462523
Dead	30	income	parents	1986	Risk ratio	2	1.9687498448975467	6056	1.2884227168242104	3.008311255157664	1.9687499994725302
Dead	30	income	parents	1986	Risk ratio	3	1.6562498730979927	6056	1.06952886533606	2.564834059126458	1.656249999557072
Dead	30	income	parents	1986	Risk ratio	4	2.343749901298439	6056	1.5518355330305205	3.539784946683015	2.3437499993705067
Dead	30	income	parents	1986	Risk ratio	5	1.562499971799554	6056	1.0040132013727832	2.4316475573799665	1.562499999582518
Dead	30	income	parents	1986	Risk ratio	6	1.1876960777014787	6055	0.7431228439223673	1.8982353748352767	1.1876961186185764
Dead	30	income	parents	1986	Risk ratio	7	1.8437499012984389	6056	1.2007830300083302	2.8309977537418	1.8437499995077573
Dead	30	income	parents	1986	Risk ratio	8	1.562499971799554	6056	1.004013201372149	2.4316475573841667	1.562499999583374
Dead	30	income	parents	1986	Risk ratio	9	1.4999998871982156	6056	0.9603847951186627	2.3428109339521996	1.4999999996018154
Dead	30	income	parents	1986	Risk ratio	10	1	6056	1	1	NA
Dead	30	income	parents	1987	Risk ratio	1	2.266666524330778	5970	1.477307218155212	3.4777991395740644	2.266666665433352
Dead	30	income	parents	1987	Risk ratio	2	2.466666714111963	5970	1.6163366854948864	3.7643422267459403	2.4666666653293414
Dead	30	income	parents	1987	Risk ratio	3	2	5970	1.2922030638296857	3.0954887104156383	1.9999999989123227
Dead	30	income	parents	1987	Risk ratio	4	1.9333333096106853	5970	1.2459857836683301	2.999855875316025	1.933333332278136
Dead	30	income	parents	1987	Risk ratio	5	1.8000000474452962	5970	1.153636525820592	2.8085102404077587	1.7999999990209896
Dead	30	income	parents	1987	Risk ratio	6	1.6666666666666667	5970	1.0614191867110319	2.617041230769337	1.6666666657590616
Dead	30	income	parents	1987	Risk ratio	7	1.3999999051094076	5970	0.8774968196432548	2.2336263266107643	1.3999999992401397
Dead	30	income	parents	1987	Risk ratio	8	1.1666666666666667	5970	0.7173516705993161	1.897411221826004	1.1666666661008076
Dead	30	income	parents	1987	Risk ratio	9	1.3666666192213706	5970	0.8545663105898993	2.185644054319671	1.3666666659294469
Dead	30	income	parents	1987	Risk ratio	10	1	5970	1	1	NA
Dead	30	income	parents	1988	Risk ratio	1	2.071757415533211	6298	1.321429953650609	3.2481320676493985	2.0717574683357607
Dead	30	income	parents	1988	Risk ratio	2	2.178571371104643	6299	1.3946215024250874	3.403198240568231	2.1785714225867556
Dead	30	income	parents	1988	Risk ratio	3	2.3217973741050217	6298	1.4928111102760724	3.6111347430547056	2.3217971627892036
Dead	30	income	parents	1988	Risk ratio	4	2.035714247403095	6299	1.2967662299646627	3.1957437929355756	2.0357142801233277
Dead	30	income	parents	1988	Risk ratio	5	2.1071430103876194	6299	1.3456806932867962	3.2994833158740184	2.107142851349563
Dead	30	income	parents	1988	Risk ratio	6	2.1074775628596605	6298	1.345894506547357	3.300006853396902	2.107477424684668
Dead	30	income	parents	1988	Risk ratio	7	1.8928571237015475	6299	1.1990260723568358	2.988182013880424	1.8928571376599939
Dead	30	income	parents	1988	Risk ratio	8	1.8217178592289014	6298	1.1503887766445653	2.884812260904122	1.8217177738801187
Dead	30	income	parents	1988	Risk ratio	9	1.2857142474030951	6299	0.7855880573671152	2.1042341468995627	1.2857142822992893
Dead	30	income	parents	1988	Risk ratio	10	1	6299	1	1	NA
Dead	30	income	parents	1989	Risk ratio	1	1.6669315380169774	6294	1.10435326158154	2.516097537770319	1.666931468985433
Dead	30	income	parents	1989	Risk ratio	2	1.8891890694708844	6294	1.2632332699036026	2.8253175053929183	1.8891889981823908
Dead	30	income	parents	1989	Risk ratio	3	1.4168918021031633	6294	0.9261129643083011	2.167750916708659	1.4168917486368158
Dead	30	income	parents	1989	Risk ratio	4	1.6669315380169774	6294	1.1043532615813518	2.5160975377686503	1.6669314689847383
Dead	30	income	parents	1989	Risk ratio	5	1.3057629842635359	6294	0.8471229554455832	2.012714871591154	1.3057629840409688
Dead	30	income	parents	1989	Risk ratio	6	1.194634270649256	6294	0.7683149825975902	1.8575075985659002	1.1946342194441992
Dead	30	income	parents	1989	Risk ratio	7	1.2779808840289768	6294	0.8274024702976731	1.973930421569337	1.277980792892521
Dead	30	income	parents	1989	Risk ratio	8	1.3335452929487905	6294	0.8668547708956099	2.051488662196706	1.3335451751866028
Dead	30	income	parents	1989	Risk ratio	9	1.3057629842635359	6294	0.8471229554472304	2.01271487159178	1.3057629840424416
Dead	30	income	parents	1989	Risk ratio	10	1	6295	1	1	NA
Dead	30	income	school	1981	Risk ratio	1	1.10749149648154	6467	0.7702254844891765	1.592439693072439	1.1074915955060403
Dead	30	income	school	1981	Risk ratio	2	1.2954378451326825	6688	0.9146181353183845	1.8348197687442667	1.295437931949729
Dead	30	income	school	1981	Risk ratio	3	1.0275785284437529	6183	0.7070686659088358	1.4933737579239292	1.027578605615423
Dead	30	income	school	1981	Risk ratio	4	1.1655455334150406	7136	0.8203602806347567	1.6559754969219749	1.1655455904335925
Dead	30	income	school	1981	Risk ratio	5	1.1278562870953082	5326	0.7720288580298775	1.6476844759830178	1.1278563580468597
Dead	30	income	school	1981	Risk ratio	6	1.1853578363193191	6432	0.8286868858239402	1.6955420102801906	1.185357932559931
Dead	30	income	school	1981	Risk ratio	7	0.9907824614071086	6879	0.6860599296107154	1.430851526447662	0.9907824673045378
Dead	30	income	school	1981	Risk ratio	8	1.210211933844692	6109	0.8439600842665689	1.7354056700351521	1.2102120126323108
Dead	30	income	school	1981	Risk ratio	9	0.9689524491510253	5961	0.6606241009688356	1.4211848610245983	0.968952512316726
Dead	30	income	school	1981	Risk ratio	10	1	6238	1	1	NA
Dead	30	income	school	1982	Risk ratio	1	1.8281197545463228	6576	1.2165000375137756	2.7472429548691717	1.8281195687530407
Dead	30	income	school	1982	Risk ratio	2	1.6290191638631202	6829	1.0778891681496188	2.4619444218666686	1.629019099002973
Dead	30	income	school	1982	Risk ratio	3	1.604624378593378	6821	1.0604455031732312	2.4280544113092475	1.6046243740928336
Dead	30	income	school	1982	Risk ratio	4	1.646366091398202	7084	1.0931346286491685	2.479585880457749	1.646366056087741
Dead	30	income	school	1982	Risk ratio	5	1.9208898824098626	6165	1.2769331060785771	2.8895935627511706	1.92088981552522
Dead	30	income	school	1982	Risk ratio	6	1.7423166319068604	5973	1.147054042332231	2.646490117223557	1.7423166150139249
Dead	30	income	school	1982	Risk ratio	7	1.6122885762995838	6566	1.0628044621862682	2.445862824069581	1.6122884119526066
Dead	30	income	school	1982	Risk ratio	8	1.78363718441185	6740	1.1868790298567264	2.6804428642235965	1.7836371341380195
Dead	30	income	school	1982	Risk ratio	9	1.8256984571394532	6683	1.2161347061965828	2.7407941535771787	1.8256984670820902
Dead	30	income	school	1982	Risk ratio	10	1	6280	1	1	NA
Dead	30	income	school	1983	Risk ratio	1	1.1104816477106252	6707	0.7770695073405319	1.5869485832091694	1.1104815863980386
Dead	30	income	school	1983	Risk ratio	2	1.3044984806310986	6780	0.9252605518977648	1.8391753527366268	1.30449852507002
Dead	30	income	school	1983	Risk ratio	3	1.1131521965923519	6900	0.7809145699751164	1.58673920287692	1.1131521739085313
Dead	30	income	school	1983	Risk ratio	4	1.1351872769224622	6356	0.7922492538978652	1.6265714719326803	1.1351872246683443
Dead	30	income	school	1983	Risk ratio	5	0.9692248721466052	6844	0.6713450318962362	1.3992757838074608	0.9692248684963932
Dead	30	income	school	1983	Risk ratio	6	0.8418383725550258	6359	0.5708374392073027	1.2414949352354536	0.8418383393613303
Dead	30	income	school	1983	Risk ratio	7	0.9561516683092276	7181	0.6643379430392751	1.3761459626564676	0.9561516501857855
Dead	30	income	school	1983	Risk ratio	8	0.9880000099885464	6125	0.678467550606883	1.438748248342008	0.9879999999962276
Dead	30	income	school	1983	Risk ratio	9	1.0078766625380675	6697	0.6992372613648908	1.452747758592318	1.0078766611902847
Dead	30	income	school	1983	Risk ratio	10	1	6517	1	1	NA
Dead	30	income	school	1984	Risk ratio	1	2.126108279966454	6525	1.429101561010938	3.1630619838299006	2.1261083741582096
Dead	30	income	school	1984	Risk ratio	2	1.9476370811196004	6575	1.3024294640193108	2.9124728720827595	1.947637153516417
Dead	30	income	school	1984	Risk ratio	3	1.665533549179034	6514	1.1007409206045609	2.5201226195859685	1.665533575860732
Dead	30	income	school	1984	Risk ratio	4	1.6498304405196538	6576	1.0903555696688563	2.496379096536627	1.6498305524851993
Dead	30	income	school	1984	Risk ratio	5	1.7996131230313073	6424	1.194974935289867	2.7101883586236575	1.7996130579848704
Dead	30	income	school	1984	Risk ratio	6	1.3162663563226566	6621	0.8541977725914884	2.028285903861091	1.3162664248763842
Dead	30	income	school	1984	Risk ratio	7	1.6192073273187573	6261	1.0644962118647765	2.462979551709337	1.6192073377720948
Dead	30	income	school	1984	Risk ratio	8	1.2621765163538579	6482	0.8143112984936046	1.9563644933793145	1.2621765767635258
Dead	30	income	school	1984	Risk ratio	9	1.147465385515256	6665	0.7354220265774556	1.7903691799959798	1.1474654376818767
Dead	30	income	school	1984	Risk ratio	10	1	6225	1	1	NA
Dead	30	income	school	1985	Risk ratio	1	1.304787578131983	6385	0.8844356607429127	1.924922855744103	1.3047874990967572
Dead	30	income	school	1985	Risk ratio	2	1.3465742282665032	6082	0.9114810298508702	1.9893576824247279	1.346574093437948
Dead	30	income	school	1985	Risk ratio	3	1.525357829458878	6480	1.0478691107457871	2.220426409747252	1.5253577440909767
Dead	30	income	school	1985	Risk ratio	4	1.11956042916474	6054	0.7448258681034813	1.6828299948307395	1.119560320737736
Dead	30	income	school	1985	Risk ratio	5	1.1382267623156608	6575	0.7643255836760386	1.6950369995513153	1.1382267542254225
Dead	30	income	school	1985	Risk ratio	6	1.3664209681304496	6097	0.9262470194653231	2.015775507271117	1.3664208925221657
Dead	30	income	school	1985	Risk ratio	7	0.7966710089923005	6558	0.5152384737839326	1.231826925342685	0.7966709640620269
Dead	30	income	school	1985	Risk ratio	8	1.173909636646827	5894	0.7825706059227042	1.7609447086524888	1.173909522768496
Dead	30	income	school	1985	Risk ratio	9	0.9460941709538646	5970	0.617466717988646	1.4496231667678516	0.9460941068965882
Dead	30	income	school	1985	Risk ratio	10	1	6213	1	1	NA
Dead	30	income	school	1986	Risk ratio	1	1.3824472359035065	6141	0.9503702225323389	2.010964162993619	1.3824472717209884
Dead	30	income	school	1986	Risk ratio	2	1.4653827045394603	5969	1.0097196797943564	2.1266759604803354	1.4653827383460472
Dead	30	income	school	1986	Risk ratio	3	1.0128380367646608	6096	0.6770112728611507	1.515249443318289	1.0128380691517598
Dead	30	income	school	1986	Risk ratio	4	1.2793261652262984	6636	0.8794243868160003	1.8610759072029555	1.2793262048867717
Dead	30	income	school	1986	Risk ratio	5	1.0850018707409974	5572	0.7237733940892263	1.626516080050969	1.0850018727169062
Dead	30	income	school	1986	Risk ratio	6	1.0194201316265632	6309	0.6841192809718454	1.5190588472739996	1.0194201520232022
Dead	30	income	school	1986	Risk ratio	7	0.9424317026196507	5596	0.6196092772320798	1.4334477434089952	0.9424317058777275
Dead	30	income	school	1986	Risk ratio	8	0.9901130571588045	6106	0.6604266432048005	1.4843796975655033	0.990113074807389
Dead	30	income	school	1986	Risk ratio	9	0.8240122640872931	6088	0.5386444310807228	1.2605649505589844	0.8240123121860156
Dead	30	income	school	1986	Risk ratio	10	1	5917	1	1	NA
Dead	30	income	school	1987	Risk ratio	1	2.4932553621635765	6312	1.6189218487379802	3.839791814204003	2.4932554747999864
Dead	30	income	school	1987	Risk ratio	2	2.4901218690370692	5821	1.6089371152502963	3.8539153370881887	2.490121969878894
Dead	30	income	school	1987	Risk ratio	3	2.071053820348698	6099	1.32590170670524	3.2349787501016585	2.0710538008257955
Dead	30	income	school	1987	Risk ratio	4	1.6891126295028227	6007	1.0631967201346193	2.6835125243119373	1.6891127002922641
Dead	30	income	school	1987	Risk ratio	5	1.523650911981279	5708	0.9458388758821664	2.454448081859176	1.523651014719848
Dead	30	income	school	1987	Risk ratio	6	1.6481129676850808	6659	1.0440161240117096	2.6017577800986698	1.648113185796389
Dead	30	income	school	1987	Risk ratio	7	1.568157178226987	5546	0.9734871275935951	2.526091023867237	1.5681572289998476
Dead	30	income	school	1987	Risk ratio	8	1.5267610779374339	5832	0.9498767787529772	2.454002316275939	1.526761217491633
Dead	30	income	school	1987	Risk ratio	9	1.239124231375908	6016	0.7571834872215814	2.027816118123999	1.239124239035481
Dead	30	income	school	1987	Risk ratio	10	1	5798	1	1	NA
Dead	30	income	school	1988	Risk ratio	1	1.541052894968395	6333	1.0547322977890972	2.2516085067586284	1.541052956278598
Dead	30	income	school	1988	Risk ratio	2	1.1855627289590756	6681	0.7979753510062032	1.7614063371608455	1.1855626681708886
Dead	30	income	school	1988	Risk ratio	3	1.3760995915968242	6681	0.937575182867559	2.0197312587135263	1.3760995255546233
Dead	30	income	school	1988	Risk ratio	4	1.4557813333706529	6121	0.9895176536601535	2.1417496946207937	1.4557812790898632
Dead	30	income	school	1988	Risk ratio	5	1.2398651004087742	5818	0.8276277262537416	1.8574357808154507	1.2398650539226574
Dead	30	income	school	1988	Risk ratio	6	0.9920330061055191	6416	0.654092922987546	1.5045713480811334	0.9920329989015996
Dead	30	income	school	1988	Risk ratio	7	1.0236224349185685	6218	0.6749366759812244	1.5524459342567385	1.0236223417392811
Dead	30	income	school	1988	Risk ratio	8	0.9497295592494851	6255	0.6216837640112238	1.4508761703944246	0.9497295187183536
Dead	30	income	school	1988	Risk ratio	9	0.833430130582285	6449	0.5394610480874351	1.2875919951491095	0.8334300973759768
Dead	30	income	school	1988	Risk ratio	10	1	6082	1	1	NA
Dead	30	income	school	1989	Risk ratio	1	2.822380950094657	6618	1.8270657377563684	4.359906257690996	2.822381147764562
Dead	30	income	school	1989	Risk ratio	2	1.4740481876890177	6019	0.9011774282577544	2.4110880910404155	1.4740482234942993
Dead	30	income	school	1989	Risk ratio	3	1.5211670833638629	6600	0.9412440270320709	2.4583951113245943	1.5211672211230154
Dead	30	income	school	1989	Risk ratio	4	1.9669063727985971	7241	1.2519059604731209	3.090265153350284	1.9669065470737557
Dead	30	income	school	1989	Risk ratio	5	1.8506906833437395	5551	1.1477034115189602	2.984269927390068	1.8506908916831628
Dead	30	income	school	1989	Risk ratio	6	1.929911789061944	6170	1.2120499068497008	3.072942248573263	1.9299117508678303
Dead	30	income	school	1989	Risk ratio	7	1.758437813797134	5975	1.0926575534760017	2.8298929861494777	1.7584379280614328
Dead	30	income	school	1989	Risk ratio	8	1.949590250656393	6467	1.229917494852874	3.0903715384757247	1.9495902186784495
Dead	30	income	school	1989	Risk ratio	9	1.9109629737560438	6109	1.1982190242976232	3.047673399928515	1.910963172758744
Dead	30	income	school	1989	Risk ratio	10	1	6304	1	1	NA
Dead	30	income	postcode	1981	Risk ratio	1	1.0399923109793074	7430	0.7346591412859421	1.4722256109579956	1.03999230916655
Dead	30	income	postcode	1981	Risk ratio	2	1.166537279596333	5888	0.8164429561075558	1.6667535500129125	1.1665372670752123
Dead	30	income	postcode	1981	Risk ratio	3	1.3307857641811898	7500	0.9569421049758421	1.8506768676196723	1.3307857142793753
Dead	30	income	postcode	1981	Risk ratio	4	1.0489677393767416	6241	0.7311071045625466	1.5050231861319696	1.048967656275656
Dead	30	income	postcode	1981	Risk ratio	5	1.2223031495559302	6673	0.8670348433386607	1.7231428174819576	1.2223030977648741
Dead	30	income	postcode	1981	Risk ratio	6	1.194502286236269	5840	0.8371059654174877	1.7044861325533134	1.1945022015600313
Dead	30	income	postcode	1981	Risk ratio	7	1.0130731262969626	6674	0.7080154391041935	1.4495688778798526	1.0130731195643663
Dead	30	income	postcode	1981	Risk ratio	8	1.0136834503105034	5823	0.6999511052362091	1.4680369444806052	1.0136834228775702
Dead	30	income	postcode	1981	Risk ratio	9	0.9148156298216301	6335	0.6305378784942163	1.327259950679614	0.9148156500147241
Dead	30	income	postcode	1981	Risk ratio	10	1	6010	1	1	NA
Dead	30	income	postcode	1982	Risk ratio	1	1.9031745413700198	7182	1.2781396720866869	2.8338636602109015	1.903174602972712
Dead	30	income	postcode	1982	Risk ratio	2	1.8221489945395248	6722	1.2150003844160002	2.7326962970285593	1.8221490200809263
Dead	30	income	postcode	1982	Risk ratio	3	1.823618862044068	7690	1.2266048809709578	2.7112117180768114	1.8236187997327384
Dead	30	income	postcode	1982	Risk ratio	4	1.582815903009906	5944	1.0343672114396598	2.4220662093934053	1.582815804486575
Dead	30	income	postcode	1982	Risk ratio	5	1.7028308175307412	7610	1.13964665245488	2.544326293172074	1.7028308614675998
Dead	30	income	postcode	1982	Risk ratio	6	1.86296860755765	5336	1.2231526584161878	2.83746404510214	1.8629685155490505
Dead	30	income	postcode	1982	Risk ratio	7	1.7938285456479988	7125	1.1995087059443954	2.6826157467986294	1.7938285712376425
Dead	30	income	postcode	1982	Risk ratio	8	1.7893524964893317	6746	1.1919256705878805	2.6862263000373408	1.7893524202970215
Dead	30	income	postcode	1982	Risk ratio	9	1.8618436700894447	6388	1.2389774919326804	2.79784075537229	1.861843635195554
Dead	30	income	postcode	1982	Risk ratio	10	1	6213	1	1	NA
Dead	30	income	postcode	1983	Risk ratio	1	1.1406912088980188	6991	0.8198424887813266	1.5871050678514147	1.1406910926209428
Dead	30	income	postcode	1983	Risk ratio	2	0.9336157433800052	7118	0.6612840239781226	1.318099558850855	0.9336156491194231
Dead	30	income	postcode	1983	Risk ratio	3	1.0470512850591516	7128	0.7487251950464153	1.4642437870433092	1.0470511998223886
Dead	30	income	postcode	1983	Risk ratio	4	0.9336812524356419	5913	0.650259933710898	1.3406341118074219	0.9336812350446284
Dead	30	income	postcode	1983	Risk ratio	5	1.072571906852826	7435	0.7708452099369759	1.4924011706664337	1.0725718128463733
Dead	30	income	postcode	1983	Risk ratio	6	0.9927489702128801	6797	0.7041096831668383	1.3997114450022228	0.9927489018203508
Dead	30	income	postcode	1983	Risk ratio	7	0.9900732756873957	5886	0.6931405597231542	1.4142083023283611	0.9900732974083343
Dead	30	income	postcode	1983	Risk ratio	8	0.8256822311104638	7677	0.5823961161567289	1.170596785141791	0.8256821551009396
Dead	30	income	postcode	1983	Risk ratio	9	0.8692578189628302	6116	0.6031013227195346	1.2528727176680738	0.8692578404736039
Dead	30	income	postcode	1983	Risk ratio	10	1	6441	1	1	NA
Dead	30	income	postcode	1984	Risk ratio	1	1.7937891181970913	7129	1.2221157719241031	2.632876280909691	1.7937891817113316
Dead	30	income	postcode	1984	Risk ratio	2	1.480381854185219	6058	0.9820774316264981	2.2315253805245208	1.4803819487939136
Dead	30	income	postcode	1984	Risk ratio	3	1.594265475729939	7292	1.0791835035566917	2.3551905061710463	1.5942655807590929
Dead	30	income	postcode	1984	Risk ratio	4	1.5182652555771705	6235	1.011817849370914	2.278206251524718	1.518265375302062
Dead	30	income	postcode	1984	Risk ratio	5	1.7468059040537807	6370	1.178852289431165	2.5883912884595444	1.7468059412379546
Dead	30	income	postcode	1984	Risk ratio	6	1.9742336129722247	7571	1.3578451769687896	2.870429287088151	1.9742336648184802
Dead	30	income	postcode	1984	Risk ratio	7	1.5874574691380268	5754	1.0548181675516057	2.389057721047321	1.5874575545475698
Dead	30	income	postcode	1984	Risk ratio	8	1.1888481139916192	6426	0.7770505182546086	1.8188779015231227	1.1888481888030942
Dead	30	income	postcode	1984	Risk ratio	9	1.3241335741287237	6522	0.8754637077286339	2.0027444237355674	1.3241337012690169
Dead	30	income	postcode	1984	Risk ratio	10	1	6477	1	1	NA
Dead	30	income	postcode	1985	Risk ratio	1	1.1729503923757971	6477	0.8214842042833802	1.6747890313279368	1.1729504400199369
Dead	30	income	postcode	1985	Risk ratio	2	1.0429290916029288	6843	0.7265783802676165	1.4970181851751527	1.0429290715172002
Dead	30	income	postcode	1985	Risk ratio	3	0.9357026229329585	6520	0.6426622947879671	1.3623634237822813	0.9357027328500823
Dead	30	income	postcode	1985	Risk ratio	4	0.9809876571331655	5867	0.6699634396784829	1.4364019190109631	0.9809876504938064
Dead	30	income	postcode	1985	Risk ratio	5	0.9271913017430188	6704	0.6379440886401292	1.347584909278573	0.9271913647219275
Dead	30	income	postcode	1985	Risk ratio	6	1.0242907438172801	6518	0.709448567350841	1.4788550438117085	1.024290775196078
Dead	30	income	postcode	1985	Risk ratio	7	1.1000554508942606	6383	0.7653453711468101	1.5811452558495247	1.1000555452681344
Dead	30	income	postcode	1985	Risk ratio	8	1.0992682156050426	5864	0.7590097279575243	1.5920622204050998	1.099268262436939
Dead	30	income	postcode	1985	Risk ratio	9	0.7507113865344481	5980	0.49881831229681683	1.1298055543970822	0.7507114624593939
Dead	30	income	postcode	1985	Risk ratio	10	1	6331	1	1	NA
Dead	30	income	postcode	1986	Risk ratio	1	1.650190210460256	6312	1.1194738431939302	2.4325065110735666	1.6501901140613418
Dead	30	income	postcode	1986	Risk ratio	2	1.3751583362607758	6312	0.9203716589540805	2.054670724326163	1.3751584283828728
Dead	30	income	postcode	1986	Risk ratio	3	1.1675719749862767	6443	0.7720401031594768	1.7657430847057198	1.167572042003977
Dead	30	income	postcode	1986	Risk ratio	4	1.427137468382329	5778	0.9512474410950823	2.1411055854134142	1.4271374177839002
Dead	30	income	postcode	1986	Risk ratio	5	1.610932992698036	5927	1.0861413407551215	2.389288661001434	1.6109330183813064
Dead	30	income	postcode	1986	Risk ratio	6	1.496712900423673	6186	1.0067773338634884	2.2250697870879543	1.4967130078624327
Dead	30	income	postcode	1986	Risk ratio	7	1.3355239569984152	6391	0.8926315855309378	1.998163803884528	1.3355239138300654
Dead	30	income	postcode	1986	Risk ratio	8	1.1981668088567248	6037	0.7894955590130512	1.8183811267889232	1.1981668599126762
Dead	30	income	postcode	1986	Risk ratio	9	1.1584025701478138	6494	0.7659726255260605	1.7518859081676925	1.158402628062158
Dead	30	income	postcode	1986	Risk ratio	10	1	5642	1	1	NA
Dead	30	income	postcode	1987	Risk ratio	1	1.689968495628762	6335	1.1522508909608349	2.478621031762777	1.689968429350952
Dead	30	income	postcode	1987	Risk ratio	2	1.5039454193278896	6349	1.0171138398549675	2.223794415163768	1.5039455032198645
Dead	30	income	postcode	1987	Risk ratio	3	1.459330352315348	5750	0.9770682938025529	2.1796279045853852	1.4593304347740013
Dead	30	income	postcode	1987	Risk ratio	4	1.400226327182217	6406	0.9424548080336619	2.0803478483294637	1.4002263502879049
Dead	30	income	postcode	1987	Risk ratio	5	1.2037441342144508	5769	0.7924811046806661	1.8284347343061602	1.2037441497591779
Dead	30	income	postcode	1987	Risk ratio	6	1.2315848093982953	5991	0.8153955232742792	1.8602031366626788	1.2315848773087141
Dead	30	income	postcode	1987	Risk ratio	7	1.0686083698113378	5957	0.6974637848926165	1.6372517851142296	1.0686083599092622
Dead	30	income	postcode	1987	Risk ratio	8	1.0077979656940905	6460	0.6592361140352783	1.5406570759965137	1.007797987615026
Dead	30	income	postcode	1987	Risk ratio	9	1.0379825405730667	5854	0.6742094543306455	1.598031325693442	1.0379825760093728
Dead	30	income	postcode	1987	Risk ratio	10	1	5787	1	1	NA
Dead	30	income	postcode	1988	Risk ratio	1	1.2243708259442327	6622	0.8044135118580001	1.8635738482386486	1.2243708522618377
Dead	30	income	postcode	1988	Risk ratio	2	1.5639820680212984	6181	1.0425275037344985	2.3462592635599604	1.5639820373498887
Dead	30	income	postcode	1988	Risk ratio	3	1.5877689466886267	6874	1.067681586385221	2.3612006897005156	1.587769031740235
Dead	30	income	postcode	1988	Risk ratio	4	1.8091040534680618	6033	1.2166357938630565	2.690087892083001	1.8091039821264554
Dead	30	income	postcode	1988	Risk ratio	5	1.2832832940745253	6318	0.8431470829059339	1.953177587269465	1.283283283263481
Dead	30	income	postcode	1988	Risk ratio	6	1.2358170624424152	6813	0.8145767963925664	1.8748923484602598	1.2358170587873003
Dead	30	income	postcode	1988	Risk ratio	7	1.3473550442937123	6249	0.8881501908639131	2.0439849164973447	1.3473550362506819
Dead	30	income	postcode	1988	Risk ratio	8	1.1603929399943385	6584	0.7583153124887007	1.7756620778791554	1.16039292632335
Dead	30	income	postcode	1988	Risk ratio	9	1.1660602972913745	6552	0.7620214804337269	1.7843284438293823	1.1660602910428233
Dead	30	income	postcode	1988	Risk ratio	10	1	5769	1	1	NA
Dead	30	income	postcode	1989	Risk ratio	1	1.0306529889769325	6526	0.6987233618128968	1.5202660387010392	1.0306528986090155
Dead	30	income	postcode	1989	Risk ratio	2	1.138784626191213	6815	0.7820160155414296	1.6583165791656171	1.138784493987071
Dead	30	income	postcode	1989	Risk ratio	3	1.0018969664649788	6326	0.6753328862050443	1.4863743280512354	1.001896933294001
Dead	30	income	postcode	1989	Risk ratio	4	0.827054326791234	5943	0.5422260264443224	1.2615012431387504	0.827054294724172
Dead	30	income	postcode	1989	Risk ratio	5	1.1627936452818424	7008	0.8017496699261937	1.6864226730689673	1.1627935420740407
Dead	30	income	postcode	1989	Risk ratio	6	1.0628021182188268	6572	0.7230668524396254	1.5621627117640804	1.0628019923738399
Dead	30	income	postcode	1989	Risk ratio	7	1.2282599971983028	5792	0.8371278570532978	1.8021410863448664	1.2282599503849259
Dead	30	income	postcode	1989	Risk ratio	8	1.067126399952385	6909	0.7295415929042155	1.5609233543594216	1.067126286032147
Dead	30	income	postcode	1989	Risk ratio	9	1.0151051110621632	5734	0.6783364538874082	1.5190665591463575	1.0151050305019116
Dead	30	income	postcode	1989	Risk ratio	10	1	6338	1	1	NA
Dead	30	income	parents	1981	mean	1	1.1651709079742432	6351	0.00929201866309974	0.014601804621812273	NA
Dead	30	income	parents	1981	mean	2	1.0549520254135132	6351	0.008316085644833965	0.013374692907849893	NA
Dead	30	income	parents	1981	mean	3	1.1021885871887207	6351	0.00873356030295211	0.01390138027782953	NA
Dead	30	income	parents	1981	mean	4	1.023460865020752	6351	0.008038463865210864	0.013022873335407806	NA
Dead	30	income	parents	1981	mean	5	0.9447331428527832	6351	0.007347029582420897	0.01214070423803481	NA
Dead	30	income	parents	1981	mean	6	1.2596441507339478	6351	0.01013329250921384	0.015648854831893728	NA
Dead	30	income	parents	1981	mean	7	0.7557864785194397	6351	0.00570548213604116	0.010005603572023429	NA
Dead	30	income	parents	1981	mean	8	1.0392063856124878	6351	0.008177203251686652	0.013198854624964614	NA
Dead	30	income	parents	1981	mean	9	0.9447331428527832	6351	0.007347029582420897	0.01214070423803481	NA
Dead	30	income	parents	1981	mean	10	0.9288413524627686	6352	0.007208084677883615	0.011961911869403045	NA
Dead	30	income	parents	1982	mean	1	0.9701379537582397	6597	0.007605013353064296	0.012368418768156338	NA
Dead	30	income	parents	1982	mean	2	1.1065635681152344	6597	0.0088105886801303	0.013889768502431812	NA
Dead	30	income	parents	1982	mean	3	1.1065635681152344	6597	0.0088105886801303	0.013889768502431812	NA
Dead	30	income	parents	1982	mean	4	1.045930027961731	6597	0.008273477369922455	0.013214913118710111	NA
Dead	30	income	parents	1982	mean	5	1.0760836601257324	6598	0.008540489801343924	0.013550537335612827	NA
Dead	30	income	parents	1982	mean	6	0.8640291094779968	6597	0.006675318608768458	0.011177171798075472	NA
Dead	30	income	parents	1982	mean	7	0.985296368598938	6597	0.00773843085515705	0.01253799293954597	NA
Dead	30	income	parents	1982	mean	8	0.8488707542419434	6597	0.006543154546832707	0.011006344186528834	NA
Dead	30	income	parents	1982	mean	9	0.8488707542419434	6597	0.006543154546832707	0.011006344186528834	NA
Dead	30	income	parents	1982	mean	10	0.8032737374305725	6598	0.006146798600259595	0.010491204524449706	NA
Dead	30	income	parents	1983	mean	1	0.9780319333076477	6646	0.007681323381086715	0.012445691623633416	NA
Dead	30	income	parents	1983	mean	2	1.339151382446289	6646	0.010895677426095067	0.016449554779326945	NA
Dead	30	income	parents	1983	mean	3	0.8125187754631042	6646	0.006233020941362335	0.010585644513036101	NA
Dead	30	income	parents	1983	mean	4	1.0081251859664917	6646	0.007946604061530206	0.012781929043248416	NA
Dead	30	income	parents	1983	mean	5	1.1284983158111572	6646	0.009012853857492314	0.014121751647520267	NA
Dead	30	income	parents	1983	mean	6	0.9780319333076477	6646	0.007681323381086715	0.012445691623633416	NA
Dead	30	income	parents	1983	mean	7	0.7824255228042603	6646	0.0059719027717306025	0.010245244582609348	NA
Dead	30	income	parents	1983	mean	8	0.8275654315948486	6646	0.006363857295418738	0.010755567209008946	NA
Dead	30	income	parents	1983	mean	9	0.8877520561218262	6646	0.0068889404110367035	0.011433520293507958	NA
Dead	30	income	parents	1983	mean	10	0.8575296998023987	6647	0.00662506258719477	0.0110932155510409	NA
Dead	30	income	parents	1984	mean	1	1.1722967624664307	6483	0.009376883676450967	0.01464735983404575	NA
Dead	30	income	parents	1984	mean	2	1.2339966297149658	6483	0.00992674465289518	0.015330764700583057	NA
Dead	30	income	parents	1984	mean	3	1.1568719148635864	6483	0.009239697932076926	0.01447622911767441	NA
Dead	30	income	parents	1984	mean	4	0.6941230893135071	6483	0.005191827808688075	0.009274605418701835	NA
Dead	30	income	parents	1984	mean	5	0.9563474059104919	6483	0.007467778573230267	0.012240034486831117	NA
Dead	30	income	parents	1984	mean	6	1.1105968952178955	6483	0.008828846926111472	0.01396213074140372	NA
Dead	30	income	parents	1984	mean	7	0.8175227642059326	6483	0.006255926188779713	0.01067703872457324	NA
Dead	30	income	parents	1984	mean	8	0.8329477310180664	6483	0.0063898687077300915	0.010851412666368241	NA
Dead	30	income	parents	1984	mean	9	0.6478482484817505	6483	0.004796642248400585	0.008744841596753181	NA
Dead	30	income	parents	1984	mean	10	0.5090236067771912	6483	0.0036269145594443773	0.007139721139000961	NA
Dead	30	income	parents	1985	mean	1	1.0076775550842285	6252	0.007884448161283107	0.012870786714053856	NA
Dead	30	income	parents	1985	mean	2	1.0876519680023193	6252	0.008589130434181795	0.01376461042405537	NA
Dead	30	income	parents	1985	mean	3	0.7996161580085754	6253	0.006070829857414005	0.010525636507304535	NA
Dead	30	income	parents	1985	mean	4	1.0236724615097046	6252	0.008025087314465508	0.013049848757451495	NA
Dead	30	income	parents	1985	mean	5	0.9435471296310425	6253	0.007322312206449783	0.0121510050611511	NA
Dead	30	income	parents	1985	mean	6	0.9117082953453064	6252	0.007044013787419738	0.011793013908436983	NA
Dead	30	income	parents	1985	mean	7	0.8957133889198303	6252	0.006904546242084491	0.011612780257192193	NA
Dead	30	income	parents	1985	mean	8	0.751639187335968	6253	0.005657389730246228	0.009980126333511528	NA
Dead	30	income	parents	1985	mean	9	0.6717850565910339	6252	0.004974001661882499	0.009067508085273618	NA
Dead	30	income	parents	1985	mean	10	0.49576205015182495	6253	0.0034949007937521703	0.0070282136648814175	NA
Dead	30	income	parents	1986	mean	1	1.321222186088562	6055	0.01062923789445531	0.016412476257376046	NA
Dead	30	income	parents	1986	mean	2	1.0402905941009521	6056	0.008139880962840913	0.013286662900232787	NA
Dead	30	income	parents	1986	mean	3	0.8751651048660278	6056	0.0066974184640130685	0.011428709020858522	NA
Dead	30	income	parents	1986	mean	4	1.2384412288665771	6056	0.009891904905835549	0.015495138611080686	NA
Dead	30	income	parents	1986	mean	5	0.8256275057792664	6056	0.006268482888966889	0.010867519682444067	NA
Dead	30	income	parents	1986	mean	6	0.6275805234909058	6055	0.004575871347893657	0.008601806160808583	NA
Dead	30	income	parents	1986	mean	7	0.9742404222488403	6056	0.0075607339920965334	0.012545643319696325	NA
Dead	30	income	parents	1986	mean	8	0.8256275057792664	6056	0.006268482888966889	0.010867519682444067	NA
Dead	30	income	parents	1986	mean	9	0.7926023602485657	6056	0.0059836415023282775	0.010492277793442256	NA
Dead	30	income	parents	1986	mean	10	0.5284016132354736	6056	0.0037455199059349565	0.007449733184712195	NA
Dead	30	income	parents	1987	mean	1	1.1390284299850464	5970	0.00899528121924081	0.014413685989658042	NA
Dead	30	income	parents	1987	mean	2	1.2395310401916504	5970	0.009885694407362486	0.015532030496684324	NA
Dead	30	income	parents	1987	mean	3	1.0050251483917236	5970	0.007816372592169742	0.012914251023198492	NA
Dead	30	income	parents	1987	mean	4	0.9715242981910706	5970	0.007523317450763606	0.012537720266221974	NA
Dead	30	income	parents	1987	mean	5	0.9045226573944092	5970	0.0069394537202007705	0.0117824122000195	NA
Dead	30	income	parents	1987	mean	6	0.837520956993103	5970	0.006358861791718359	0.011023832331736602	NA
Dead	30	income	parents	1987	mean	7	0.7035175561904907	5970	0.0052091381138333085	0.009495212416091041	NA
Dead	30	income	parents	1987	mean	8	0.5862646698951721	5970	0.004218558815509006	0.008142241070076052	NA
Dead	30	income	parents	1987	mean	9	0.6867671608924866	5970	0.005066652013906863	0.009302905566826157	NA
Dead	30	income	parents	1987	mean	10	0.5025125741958618	5970	0.003522302008168815	0.007164533131459609	NA
Dead	30	income	parents	1988	mean	1	0.9209272265434265	6298	0.007131144618370624	0.011885750618330691	NA
Dead	30	income	parents	1988	mean	2	0.9684076309204102	6299	0.0075468520103594335	0.012418977630584752	NA
Dead	30	income	parents	1988	mean	3	1.032073736190796	6298	0.008106177016789302	0.013132291087379854	NA
Dead	30	income	parents	1988	mean	4	0.9049054980278015	6299	0.0069914073527351395	0.011705153490593303	NA
Dead	30	income	parents	1988	mean	5	0.936656653881073	6299	0.0072687897970929735	0.012062405445043342	NA
Dead	30	income	parents	1988	mean	6	0.9368053674697876	6298	0.007269945006456321	0.012064317782740398	NA
Dead	30	income	parents	1988	mean	7	0.8414033651351929	6299	0.0064388255767217914	0.01098846646899091	NA
Dead	30	income	parents	1988	mean	8	0.8097808957099915	6298	0.006164685976985807	0.010630636392247669	NA
Dead	30	income	parents	1988	mean	9	0.5715192556381226	6299	0.004131205411312057	0.007901694244533734	NA
Dead	30	income	parents	1988	mean	10	0.4445149898529053	6299	0.0030773271613434	0.006417034899270907	NA
Dead	30	income	parents	1989	mean	1	0.9532888531684875	6294	0.007413628279952256	0.01225048356383559	NA
Dead	30	income	parents	1989	mean	2	1.0803940296173096	6294	0.008531756960548248	0.01367290788137685	NA
Dead	30	income	parents	1989	mean	3	0.8102955222129822	6294	0.0061686070933046075	0.01063738262757883	NA
Dead	30	income	parents	1989	mean	4	0.9532888531684875	6294	0.007413628279952256	0.01225048356383559	NA
Dead	30	income	parents	1989	mean	5	0.7467429041862488	6294	0.005620507280102817	0.009915205941711991	NA
Dead	30	income	parents	1989	mean	6	0.6831903457641602	6294	0.005076207436833164	0.009189229285913019	NA
Dead	30	income	parents	1989	mean	7	0.7308548092842102	6294	0.005484057384698158	0.009734086712349495	NA
Dead	30	income	parents	1989	mean	8	0.7626311182975769	6294	0.005757194193236137	0.01009608815334583	NA
Dead	30	income	parents	1989	mean	9	0.7467429041862488	6294	0.005620507280102817	0.009915205941711991	NA
Dead	30	income	parents	1989	mean	10	0.571882426738739	6295	0.004133832236372807	0.007906708760970155	NA
Dead	30	income	school	1981	mean	1	0.9587134122848511	6467	0.007486271762666786	0.012270271437202173	NA
Dead	30	income	school	1981	mean	2	1.1214114427566528	6688	0.008956196680012775	0.014033209116191738	NA
Dead	30	income	school	1981	mean	3	0.8895357847213745	6183	0.006840829258943644	0.011559748738475095	NA
Dead	30	income	school	1981	mean	4	1.0089685916900635	7136	0.008020190831155261	0.012686355619963485	NA
Dead	30	income	school	1981	mean	5	0.9763424396514893	5326	0.007453475823487173	0.012780045127163322	NA
Dead	30	income	school	1981	mean	6	1.026119351387024	6432	0.0080741253269942	0.013032898469329363	NA
Dead	30	income	school	1981	mean	7	0.8576828241348267	6879	0.006655406331357912	0.011046796973724527	NA
Dead	30	income	school	1981	mean	8	1.0476346015930176	6109	0.008213127810013258	0.013354822170179642	NA
Dead	30	income	school	1981	mean	9	0.8387854099273682	5961	0.006368470917100074	0.01104045093565686	NA
Dead	30	income	school	1981	mean	10	0.8656620979309082	6238	0.006641054652781073	0.011276968347089376	NA
Dead	30	income	school	1982	mean	1	1.0188565254211426	6576	0.008031274990769766	0.012917779736971266	NA
Dead	30	income	school	1982	mean	2	0.9078928232192993	6829	0.007089081238606535	0.011620771696099015	NA
Dead	30	income	school	1982	mean	3	0.8942970037460327	6821	0.006968800346816943	0.011469936960121033	NA
Dead	30	income	school	1982	mean	4	0.9175606966018677	7084	0.007205976294636626	0.01167727040300653	NA
Dead	30	income	school	1982	mean	5	1.0705596208572388	6165	0.00842416226191339	0.013596416436288901	NA
Dead	30	income	school	1982	mean	6	0.9710363149642944	5973	0.007519535144278409	0.012531433188473776	NA
Dead	30	income	school	1982	mean	7	0.8985684514045715	6566	0.006972949507854378	0.011572621124920836	NA
Dead	30	income	school	1982	mean	8	0.9940652847290039	6740	0.007835672306731689	0.012603933170707677	NA
Dead	30	income	school	1982	mean	9	1.0175070762634277	6683	0.008034672313099765	0.012878259402400618	NA
Dead	30	income	school	1982	mean	10	0.5573248267173767	6280	0.004010181003850736	0.0077408250176398425	NA
Dead	30	income	school	1983	mean	1	0.9542269706726074	6707	0.007480171255369024	0.012165868608589082	NA
Dead	30	income	school	1983	mean	2	1.1209439039230347	6780	0.008965712642716322	0.014006737372025867	NA
Dead	30	income	school	1983	mean	3	0.95652174949646	6900	0.0075259929824642345	0.012150220561972864	NA
Dead	30	income	school	1983	mean	4	0.9754562973976135	6356	0.007617134201155579	0.01248422518782513	NA
Dead	30	income	school	1983	mean	5	0.8328462839126587	6844	0.006434205954307175	0.010774349402783157	NA
Dead	30	income	school	1983	mean	6	0.7233842015266418	6359	0.005427957146063575	0.009634725059829014	NA
Dead	30	income	school	1983	mean	7	0.8216125965118408	7181	0.0063752836270136734	0.010582844053188885	NA
Dead	30	income	school	1983	mean	8	0.8489795923233032	6125	0.006480325205681476	0.011115407943115763	NA
Dead	30	income	school	1983	mean	9	0.866059422492981	6697	0.006705913523999346	0.011178625239850987	NA
Dead	30	income	school	1983	mean	10	0.85929107666015625	6517	0.006623544981002414	0.011141257238501975	NA
Dead	30	income	school	1984	mean	1	1.1954022645950317	6525	0.009589403480038346	0.01489295833390074	NA
Dead	30	income	school	1984	mean	2	1.0950570106506348	6575	0.008705186150628487	0.013767077354440962	NA
Dead	30	income	school	1984	mean	3	0.9364445805549622	6514	0.007297534495450629	0.012009694687055941	NA
Dead	30	income	school	1984	mean	4	0.9276155233383179	6576	0.007228669501439016	0.011896633077393744	NA
Dead	30	income	school	1984	mean	5	1.0118306875228882	6424	0.007947029648903531	0.01287511720679222	NA
Dead	30	income	school	1984	mean	6	0.7400694489479065	6621	0.0056027838018822135	0.009769879748442685	NA
Dead	30	income	school	1984	mean	7	0.9103977084159851	6261	0.007033879019373894	0.011776087616697505	NA
Dead	30	income	school	1984	mean	8	0.7096574902534485	6482	0.005324879558842324	0.009452148129731604	NA
Dead	30	income	school	1984	mean	9	0.6451612710952759	6665	0.004793445006361051	0.008678379054152979	NA
Dead	30	income	school	1984	mean	10	0.5622490048408508	6225	0.004045635811062585	0.007809130329457312	NA
Dead	30	income	school	1985	mean	1	0.9240407347679138	6385	0.007170796713507545	0.011900181899128847	NA
Dead	30	income	school	1985	mean	2	0.953633725643158	6082	0.007384644402839663	0.0123072025885075	NA
Dead	30	income	school	1985	mean	3	1.080246925354004	6480	0.008559523693080317	0.013625080871087505	NA
Dead	30	income	school	1985	mean	4	0.7928642630577087	6054	0.0059856199223013795	0.01049573890813105	NA
Dead	30	income	school	1985	mean	5	0.806083619594574	6575	0.00616831847387341	0.010527852046153688	NA
Dead	30	income	school	1985	mean	6	0.967689037322998	6097	0.007509842384276318	0.012461412342321074	NA
Dead	30	income	school	1985	mean	7	0.5641964077949524	6558	0.004096144677122546	0.007766601368967377	NA
Dead	30	income	school	1985	mean	8	0.8313539624214172	5894	0.006294468955898832	0.010973112672356374	NA
Dead	30	income	school	1985	mean	9	0.6700167655944824	5970	0.004924470996666239	0.009110293634875455	NA
Dead	30	income	school	1985	mean	10	0.7081924676895142	6213	0.005279900358828543	0.009493109284257324	NA
Dead	30	income	school	1986	mean	1	1.0747435092926025	6141	0.008457118744077714	0.013649466060595923	NA
Dead	30	income	school	1986	mean	2	1.1392192840576172	5969	0.008996789828001565	0.014416096615548046	NA
Dead	30	income	school	1986	mean	3	0.787401556968689	6096	0.00594434594808332	0.010423531724592592	NA
Dead	30	income	school	1986	mean	4	0.994575023651123	6636	0.007825681537048353	0.012632857972240018	NA
Dead	30	income	school	1986	mean	5	0.8435032367706299	5572	0.006349449602512402	0.011197939350936763	NA
Dead	30	income	school	1986	mean	6	0.79251861572265625	6309	0.00601689922119669	0.01043234308879359	NA
Dead	30	income	school	1986	mean	7	0.7326661944389343	5596	0.005405551745102718	0.009923714172859898	NA
Dead	30	income	school	1986	mean	8	0.7697346806526184	6106	0.005793701662893521	0.010220045908157078	NA
Dead	30	income	school	1986	mean	9	0.6406044363975525	6088	0.004689840268851985	0.008744760643519365	NA
Dead	30	income	school	1986	mean	10	0.7774209976196289	5917	0.005833765152785626	0.010353369646764254	NA
Dead	30	income	school	1987	mean	1	1.2040557861328125	6312	0.009631190146469489	0.01504350440322447	NA
Dead	30	income	school	1987	mean	2	1.2025425434112549	5821	0.0095296345150676	0.015164850276938478	NA
Dead	30	income	school	1987	mean	3	1.0001640319824219	6099	0.007794571677929555	0.012825570541037997	NA
Dead	30	income	school	1987	mean	4	0.8157150149345398	6007	0.0061759594655231235	0.010767002600336298	NA
Dead	30	income	school	1987	mean	5	0.7358093857765198	5708	0.0054484355750443105	0.009930397933200589	NA
Dead	30	income	school	1987	mean	6	0.7959152460098267	6659	0.006090444707309624	0.010395233287516292	NA
Dead	30	income	school	1987	mean	7	0.7573025822639465	5546	0.005607719621597981	0.010220022390938692	NA
Dead	30	income	school	1987	mean	8	0.7373113632202148	5832	0.005478661748777988	0.009916111987732883	NA
Dead	30	income	school	1987	mean	9	0.5984042882919312	6016	0.0043256782620141355	0.008272902504521817	NA
Dead	30	income	school	1987	mean	10	0.4829251766204834	5798	0.0033433985126686046	0.006970819696399407	NA
Dead	30	income	school	1988	mean	1	1.0895309448242188	6333	0.00861871901396433	0.013764902186350706	NA
Dead	30	income	school	1988	mean	2	0.8381978869438171	6681	0.006460818370234199	0.010868157871654162	NA
Dead	30	income	school	1988	mean	3	0.9729082584381104	6681	0.007641045669099308	0.012380589794534526	NA
Dead	30	income	school	1988	mean	4	1.0292435884475708	6121	0.008053356364791592	0.013145797881675128	NA
Dead	30	income	school	1988	mean	5	0.8765898942947388	5818	0.006673751841615063	0.011506313618658394	NA
Dead	30	income	school	1988	mean	6	0.7013715505599976	6416	0.005246085470465258	0.009371325165393733	NA
Dead	30	income	school	1988	mean	7	0.7237054109573364	6218	0.005413267937251233	0.009669318053051565	NA
Dead	30	income	school	1988	mean	8	0.6714628338813782	6255	0.004971614270427283	0.009063165073104038	NA
Dead	30	income	school	1988	mean	9	0.5892386436462402	6449	0.004296120535377011	0.008076949426159866	NA
Dead	30	income	school	1988	mean	10	0.7070042490959167	6082	0.005253286427760853	0.00950908610997257	NA
Dead	30	income	school	1989	mean	1	1.2088243961334229	6618	0.009724034097720971	0.015018548436091789	NA
Dead	30	income	school	1989	mean	2	0.631334125995636	6019	0.0046032597497681	0.008653183968132375	NA
Dead	30	income	school	1989	mean	3	0.6515151262283325	6600	0.004840687060756087	0.008763736876571128	NA
Dead	30	income	school	1989	mean	4	0.8424250483512878	7241	0.006564256996913201	0.01080554461102681	NA
Dead	30	income	school	1989	mean	5	0.7926499247550964	5551	0.005910115513310712	0.010623472259002106	NA
Dead	30	income	school	1989	mean	6	0.826580286026001	6170	0.006292685585855474	0.010850848067649068	NA
Dead	30	income	school	1989	mean	7	0.7531380653381348	5975	0.005633602534996953	0.010061989908292893	NA
Dead	30	income	school	1989	mean	8	0.8350085616111755	6467	0.006405691318980814	0.010878221373430775	NA
Dead	30	income	school	1989	mean	9	0.8184645175933838	6109	0.006214052678958322	0.01077337608395409	NA
Dead	30	income	school	1989	mean	10	0.42829951643943787	6304	0.0029452819900578865	0.0062244885563800525	NA
Dead	30	income	postcode	1981	mean	1	0.9690443873405457	7430	0.0077025555582059145	0.012185070461215235	NA
Dead	30	income	postcode	1981	mean	2	1.08695650100708	5888	0.008521720188304095	0.013855232712102592	NA
Dead	30	income	postcode	1981	mean	3	1.2400000095367432	7500	0.01013336004389691	0.015165876335562744	NA
Dead	30	income	postcode	1981	mean	4	0.9774075150489807	6241	0.00761705462350955	0.01253421096914148	NA
Dead	30	income	postcode	1981	mean	5	1.1389180421829224	6673	0.00910962287476102	0.014230973091437022	NA
Dead	30	income	postcode	1981	mean	6	1.113013744354248	5840	0.008742575378266336	0.01416041741574142	NA
Dead	30	income	postcode	1981	mean	7	0.9439616203308105	6674	0.007385457632294616	0.012058169417159792	NA
Dead	30	income	postcode	1981	mean	8	0.9445303082466125	5823	0.007264159624321616	0.012273262086090721	NA
Dead	30	income	postcode	1981	mean	9	0.8524072170257568	6335	0.00653928014476339	0.011104552651380025	NA
Dead	30	income	postcode	1981	mean	10	0.9317803382873535	6010	0.007182826713498311	0.01207964630211232	NA
Dead	30	income	postcode	1982	mean	1	1.072124719619751	7182	0.008587312232625205	0.013378307204600494	NA
Dead	30	income	postcode	1982	mean	2	1.0264801979064941	6722	0.00811947951757408	0.012969548478272336	NA
Dead	30	income	postcode	1982	mean	3	1.0273082256317139	7690	0.008251247612540038	0.01278394783396206	NA
Dead	30	income	postcode	1982	mean	4	0.8916555047035217	5944	0.006823730157160817	0.011643718846174402	NA
Dead	30	income	postcode	1982	mean	5	0.9592640995979309	7610	0.0076367472850537195	0.012043391792061106	NA
Dead	30	income	postcode	1982	mean	6	1.0494753122329712	5336	0.008091060661011222	0.013602740496575533	NA
Dead	30	income	postcode	1982	mean	7	1.0105262994766235	7125	0.008032584348404809	0.012705912877924467	NA
Dead	30	income	postcode	1982	mean	8	1.0080047845840454	6746	0.007959566737872636	0.012758173030362849	NA
Dead	30	income	postcode	1982	mean	9	1.0488415956497192	6388	0.008267870371648544	0.013297348307308825	NA
Dead	30	income	postcode	1982	mean	10	0.5633349418640137	6213	0.004053454880263085	0.00782419381156981	NA
Dead	30	income	postcode	1983	mean	1	1.115720272064209	6991	0.008949566837816699	0.01390176721481283	NA
Dead	30	income	postcode	1983	mean	2	0.9131779074668884	7118	0.007171526144525698	0.011621571061383873	NA
Dead	30	income	postcode	1983	mean	3	1.0241302251815796	7128	0.008153631270067139	0.012856574815679417	NA
Dead	30	income	postcode	1983	mean	4	0.913241982460022	5913	0.007006410739102745	0.01189581261757743	NA
Dead	30	income	postcode	1983	mean	5	1.049092173576355	7435	0.008414621974468276	0.013072791046165499	NA
Dead	30	income	postcode	1983	mean	6	0.9710166454315186	6797	0.007640144805414983	0.012334068627322474	NA
Dead	30	income	postcode	1983	mean	7	0.9683995246887207	5886	0.007482444593096792	0.012525132800045668	NA
Dead	30	income	postcode	1983	mean	8	0.8076071739196777	7677	0.006305410237821032	0.010338789425209471	NA
Dead	30	income	postcode	1983	mean	9	0.8502288460731506	6116	0.00648986969737061	0.011131740199934704	NA
Dead	30	income	postcode	1983	mean	10	0.9781089425086975	6441	0.007652874650198414	0.012493696782212446	NA
Dead	30	income	postcode	1984	mean	1	1.0800954103469849	7129	0.008651215571023819	0.013477617620060561	NA
Dead	30	income	postcode	1984	mean	2	0.8913832902908325	6058	0.006838557976927917	0.011611521851199496	NA
Dead	30	income	postcode	1984	mean	3	0.9599561095237732	7292	0.007605531099205921	0.012110009545771962	NA
Dead	30	income	postcode	1984	mean	4	0.9141940474510193	6235	0.007063237139588111	0.011825118911531879	NA
Dead	30	income	postcode	1984	mean	5	1.0518053770065308	6370	0.008291256417809947	0.01333486335803367	NA
Dead	30	income	postcode	1984	mean	6	1.1887465715408325	7571	0.009681812389526583	0.014588195084572538	NA
Dead	30	income	postcode	1984	mean	7	0.9558568000793457	5754	0.007351353226421168	0.012420198254263545	NA
Dead	30	income	postcode	1984	mean	8	0.7158418893814087	6426	0.005371319507418596	0.009534407085453344	NA
Dead	30	income	postcode	1984	mean	9	0.7973014116287231	6522	0.0060855374164850325	0.010439758133704825	NA
Dead	30	income	postcode	1984	mean	10	0.602130651473999	6477	0.004407981641407837	0.008220233281101108	NA
Dead	30	income	postcode	1985	mean	1	1.0189902782440186	6477	0.008017974903037177	0.012942491370336671	NA
Dead	30	income	postcode	1985	mean	2	0.9060354232788086	6843	0.007074565055091455	0.011597031123902538	NA
Dead	30	income	postcode	1985	mean	3	0.8128833770751953	6520	0.00622039518770846	0.010616534329053589	NA
Dead	30	income	postcode	1985	mean	4	0.8522243499755859	5867	0.006470596405032548	0.01121706549983403	NA
Dead	30	income	postcode	1985	mean	5	0.8054892420768738	6704	0.00617905141862876	0.010494189818106875	NA
Dead	30	income	postcode	1985	mean	6	0.8898435235023499	6518	0.0068902367319213795	0.01148516530404966	NA
Dead	30	income	postcode	1985	mean	7	0.9556634426116943	6383	0.007447443244819509	0.012255794988360349	NA
Dead	30	income	postcode	1985	mean	8	0.9549795389175415	5864	0.00736183418946697	0.01237991575958085	NA
Dead	30	income	postcode	1985	mean	9	0.6521738767623901	5980	0.0047746026172190825	0.008902474120844025	NA
Dead	30	income	postcode	1985	mean	10	0.8687411546707153	6331	0.006680770395050189	0.011289917515723046	NA
Dead	30	income	postcode	1986	mean	1	1.1406844854354858	6312	0.009068281708281806	0.014339756600567601	NA
Dead	30	income	postcode	1986	mean	2	0.950570285320282	6312	0.007392467045458985	0.012215602540856761	NA
Dead	30	income	postcode	1986	mean	3	0.8070774078369141	6443	0.0061602165790697674	0.010567580980329396	NA
Dead	30	income	postcode	1986	mean	4	0.9865005612373352	5778	0.007622441260860991	0.012758861073348967	NA
Dead	30	income	postcode	1986	mean	5	1.1135481595993042	5927	0.008762793286290869	0.01414145390424274	NA
Dead	30	income	postcode	1986	mean	6	1.034594178199768	6186	0.008110793872544037	0.013188856481636915	NA
Dead	30	income	postcode	1986	mean	7	0.9231732487678528	6391	0.007164058492937758	0.011889026654721795	NA
Dead	30	income	postcode	1986	mean	8	0.8282259106636047	6037	0.0062882285253909025	0.01090167118122485	NA
Dead	30	income	postcode	1986	mean	9	0.8007391095161438	6494	0.006111797940037812	0.01048470714617069	NA
Dead	30	income	postcode	1986	mean	10	0.6912442445755005	5642	0.005060863871386738	0.009435019411490499	NA
Dead	30	income	postcode	1987	mean	1	1.1681137084960938	6335	0.0093155119496906285	0.01463862222563285	NA
Dead	30	income	postcode	1987	mean	2	1.0395337343215942	6349	0.008179781690820101	0.013203005791162953	NA
Dead	30	income	postcode	1987	mean	3	1.0086956024169922	5750	0.007811454494695761	0.013016623525593803	NA
Dead	30	income	postcode	1987	mean	4	0.9678426384925842	6406	0.007557625316295592	0.012386933319358223	NA
Dead	30	income	postcode	1987	mean	5	0.8320332765579224	5769	0.006281582563492481	0.01101344615553461	NA
Dead	30	income	postcode	1987	mean	6	0.8512768745422363	5991	0.006480865734557282	0.011174556772898867	NA
Dead	30	income	postcode	1987	mean	7	0.7386268377304077	5957	0.005506985510391402	0.00990047993809651	NA
Dead	30	income	postcode	1987	mean	8	0.6965944170951843	6460	0.00521032661434514	0.009307581879935162	NA
Dead	30	income	postcode	1987	mean	9	0.7174581289291382	5854	0.005312442120270849	0.009683091548265554	NA
Dead	30	income	postcode	1987	mean	10	0.6912044286727905	5787	0.005080317128604679	0.009397968871262508	NA
Dead	30	income	postcode	1988	mean	1	0.7852612137794495	6622	0.005993564171989282	0.010282324632613716	NA
Dead	30	income	postcode	1988	mean	2	1.0030739307403564	6181	0.007833004509457911	0.01283712255392368	NA
Dead	30	income	postcode	1988	mean	3	1.0183298587799072	6874	0.008068450900764955	0.012845299391664414	NA
Dead	30	income	postcode	1988	mean	4	1.1602851152420044	6033	0.009194402263153488	0.014632868968314922	NA
Dead	30	income	postcode	1988	mean	5	0.8230452537536621	6318	0.006282198395067499	0.010776353218912928	NA
Dead	30	income	postcode	1988	mean	6	0.7926023602485657	6813	0.006080114083945199	0.010326525192662323	NA
Dead	30	income	postcode	1988	mean	7	0.8641382455825806	6249	0.006629354238030921	0.011257147372036732	NA
Dead	30	income	postcode	1988	mean	8	0.7442284226417542	6584	0.005634294362617638	0.009824708325483636	NA
Dead	30	income	postcode	1988	mean	9	0.747863233089447	6552	0.0056618339644759095	0.009872626327218519	NA
Dead	30	income	postcode	1988	mean	10	0.6413589715957642	5769	0.004656772000112026	0.008827308478445928	NA
Dead	30	income	postcode	1989	mean	1	0.7968127727508545	6526	0.00608180432363329	0.010433368288255907	NA
Dead	30	income	postcode	1989	mean	2	0.88041090965271	6815	0.006846374496213397	0.011315282373003836	NA
Dead	30	income	postcode	1989	mean	3	0.7745810747146606	6326	0.005864271325292875	0.01022482971826914	NA
Dead	30	income	postcode	1989	mean	4	0.6394076943397522	5943	0.004662170168252804	0.008763689487425206	NA
Dead	30	income	postcode	1989	mean	5	0.8989726305007935	7008	0.007033163335005729	0.011484291684938752	NA
Dead	30	income	postcode	1989	mean	6	0.8216677308082581	6572	0.006303262788314812	0.010704668367122694	NA
Dead	30	income	postcode	1989	mean	7	0.9495856165885925	5792	0.00730307630254388	0.012338844483166838	NA
Dead	30	income	postcode	1989	mean	8	0.8250108957290649	6909	0.006373622958919955	0.010673123957332551	NA
Dead	30	income	postcode	1989	mean	9	0.7847924828529358	5734	0.005870584524528622	0.010484251957827147	NA
Dead	30	income	postcode	1989	mean	10	0.7731145024299622	6338	0.005853159210892767	0.010205498117893907	NA
Dead	30	wealth	parents	1981	Risk difference	1	0.5189346075057983	6361	0.1402311082519036	0.8976381260332296	0.5189346171425666
Dead	30	wealth	parents	1981	Risk difference	2	0.15735626220703125	6361	-0.19212780523749162	0.5068403031580251	0.15735624896026676
Dead	30	wealth	parents	1981	Risk difference	3	0.09447312355041504	6361	-0.24965278609383235	0.43859889507795197	0.0944730544920598
Dead	30	wealth	parents	1981	Risk difference	4	0.07859170436859131	6362	-0.26415260908663024	0.4213358847792013	0.07859163784628552
Dead	30	wealth	parents	1981	Risk difference	5	0.14163541793823242	6361	-0.20651742472121254	0.489788325406735	0.14163545034276123
Dead	30	wealth	parents	1981	Risk difference	6	0.14163541793823242	6361	-0.20651742471969073	0.48978832541075945	0.14163545034553435
Dead	30	wealth	parents	1981	Risk difference	7	-0.17290157079696655	6362	-0.49315101706588976	0.1473478105200266	-0.17290160327293158
Dead	30	wealth	parents	1981	Risk difference	8	-0.1885012984275818	6361	-0.5073103438740846	0.13030770266678193	-0.18850132060365132
Dead	30	wealth	parents	1981	Risk difference	9	0.015869081020355225	6361	-0.32142938226240064	0.3531675050815654	0.015869061409582386
Dead	30	wealth	parents	1981	Risk difference	10	0	6362	0	0	NA
Dead	30	wealth	parents	1982	Risk difference	1	0.1515149474143982	6606	-0.18507326323564155	0.4881032746672823	0.15151500571582036
Dead	30	wealth	parents	1982	Risk difference	2	0.21189647912979126	6607	-0.12974186451118042	0.5535348113905258	0.21189647343967272
Dead	30	wealth	parents	1982	Risk difference	3	0.19676107168197632	6607	-0.14361568007908865	0.5371377021934141	0.19676101105716268
Dead	30	wealth	parents	1982	Risk difference	4	0.12123960256576538	6606	-0.21277820276421905	0.45525719997973046	0.12123949860775574
Dead	30	wealth	parents	1982	Risk difference	5	0.1513546109199524	6607	-0.1852063768542364	0.4879156246342792	0.15135462389002138
Dead	30	wealth	parents	1982	Risk difference	6	-0.10594820976257324	6607	-0.4199404448073224	0.208043971379051	-0.10594823671413571
Dead	30	wealth	parents	1982	Risk difference	7	-0.030138015747070313	6606	-0.35096921363744277	0.2906931396991246	-0.030138036969159118
Dead	30	wealth	parents	1982	Risk difference	8	-0.12108367681503296	6607	-0.43369376023203143	0.19152636202755716	-0.12108369910223714
Dead	30	wealth	parents	1982	Risk difference	9	-0.015135407447814941	6607	-0.3372873690260887	0.3070164442559373	-0.015135462385075679
Dead	30	wealth	parents	1982	Risk difference	10	0	6607	0	0	NA
Dead	30	wealth	parents	1983	Risk difference	1	0.6761788129806519	6656	0.3410168481612636	1.0113407049181609	0.6761787765397121
Dead	30	wealth	parents	1983	Risk difference	2	0.39056622982025146	6657	0.08035844869196543	0.7007741936406888	0.3905663211663271
Dead	30	wealth	parents	1983	Risk difference	3	0.5708277225494385	6657	0.24464217921332276	0.8970132211260233	0.5708277001696731
Dead	30	wealth	parents	1983	Risk difference	4	0.37554454803466797	6657	0.066708187890289955	0.6843808912795981	0.375544539584944
Dead	30	wealth	parents	1983	Risk difference	5	0.3605227470397949	6657	0.05306446868078903	0.6679810473266828	0.36052275800373595
Dead	30	wealth	parents	1983	Risk difference	6	0.21030497550964355	6657	-0.08299243414101945	0.5036023184926539	0.21030494217581722
Dead	30	wealth	parents	1983	Risk difference	7	0.28541380167007446	6657	-0.015052838251728004	0.5858805384360212	0.2854138500921466
Dead	30	wealth	parents	1983	Risk difference	8	0.18026137351989746	6657	-0.1101155758952621	0.4706383339125557	0.1802613790086468
Dead	30	wealth	parents	1983	Risk difference	9	0.07510894536972046	6657	-0.20479207376263736	0.3550098896144966	0.0751089079259296
Dead	30	wealth	parents	1983	Risk difference	10	0	6657	0	0	NA
Dead	30	wealth	parents	1984	Risk difference	1	0.5546377301216125	6492	0.2149060561309569	0.8943695000177492	0.554637778074353
Dead	30	wealth	parents	1984	Risk difference	2	0.7086735367774963	6492	0.3561280435892695	1.0612189851454996	0.7086735143673846
Dead	30	wealth	parents	1984	Risk difference	3	0.18495208024978638	6492	-0.12166415855273437	0.4915681805235693	0.18495201098541747
Dead	30	wealth	parents	1984	Risk difference	4	0.5546377301216125	6492	0.2149060561326216	0.894369500022096	0.5546377780773588
Dead	30	wealth	parents	1984	Risk difference	5	0.030916273593902588	6492	-0.26071248806558067	0.3225450374388199	0.03091627468661961
Dead	30	wealth	parents	1984	Risk difference	6	0.061723411083221436	6492	-0.23296761922250633	0.3564144631150107	0.06172342194625217
Dead	30	wealth	parents	1984	Risk difference	7	-0.13852304220199585	6492	-0.4126619561853844	0.1356158857189736	-0.13852303523320542
Dead	30	wealth	parents	1984	Risk difference	8	-0.015294432640075684	6492	-0.30226485843195644	0.27167596603430894	-0.015294446198823735
Dead	30	wealth	parents	1984	Risk difference	9	0.09253054857254028	6492	-0.20518936798769338	0.3902505063958798	0.09253056920409324
Dead	30	wealth	parents	1984	Risk difference	10	0	6493	0	0	NA
Dead	30	wealth	parents	1985	Risk difference	1	0.39946824312210083	6260	0.07410443485559863	0.7248319291568784	0.3994681820062385
Dead	30	wealth	parents	1985	Risk difference	2	0.39946824312210083	6260	0.07410443485735044	0.7248319291561836	0.399468182006767
Dead	30	wealth	parents	1985	Risk difference	3	0.27167266607284546	6260	-0.04165934005133944	0.5850046497380763	0.27167265484336844
Dead	30	wealth	parents	1985	Risk difference	4	0.41526907682418823	6261	0.088466752221053	0.7420715004459866	0.4152691263335198
Dead	30	wealth	parents	1985	Risk difference	5	0.14387714862823486	6260	-0.1569089514594886	0.44466320684154725	0.1438771276910293
Dead	30	wealth	parents	1985	Risk difference	6	0.04803049564361572	6260	-0.24296884049128248	0.3390298051389533	0.04803048232383542
Dead	30	wealth	parents	1985	Risk difference	7	0.15971893072128296	6261	-0.14263911535040746	0.46207690484088937	0.15971889474524095
Dead	30	wealth	parents	1985	Risk difference	8	-0.04781615734100342	6260	-0.3286678520426337	0.233035525961422	-0.04781616304060585
Dead	30	wealth	parents	1985	Risk difference	9	0.07997936010360718	6260	-0.21432050311233214	0.37427923133785956	0.07997936411276374
Dead	30	wealth	parents	1985	Risk difference	10	0	6261	0	0	NA
Dead	30	wealth	parents	1986	Risk difference	1	0.42883068323135376	6063	0.07077645612526845	0.7868847677078602	0.4288306119165643
Dead	30	wealth	parents	1986	Risk difference	2	0.19792181253433228	6063	-0.13956931061382102	0.5354129523865556	0.19792182088636728
Dead	30	wealth	parents	1986	Risk difference	3	0.46181756258010864	6063	0.10092912398916662	0.8227060401410808	0.46181758206512374
Dead	30	wealth	parents	1986	Risk difference	4	0.049480438232421875	6063	-0.2740471487925316	0.37300805924148117	0.04948045522447477
Dead	30	wealth	parents	1986	Risk difference	5	0.19792181253433228	6063	-0.13956931061104108	0.5354129523925928	0.19792182089077584
Dead	30	wealth	parents	1986	Risk difference	6	-0.03298693895339966	6063	-0.3484710142185897	0.2824970739388304	-0.03298697013987966
Dead	30	wealth	parents	1986	Risk difference	7	-0.06597393751144409	6063	-0.3781786768908889	0.2462307963203372	-0.06597394028527583
Dead	30	wealth	parents	1986	Risk difference	8	-0.11545437574386597	6063	-0.4226703379912872	0.19176154698129713	-0.11545439550499505
Dead	30	wealth	parents	1986	Risk difference	9	-0.14844131469726563	6063	-0.45228310654168313	0.15540037523377187	-0.14844136565395563
Dead	30	wealth	parents	1986	Risk difference	10	0	6063	0	0	NA
Dead	30	wealth	parents	1987	Risk difference	1	0.15073400735855103	5976	-0.18065431927203005	0.48212230712146675	0.15073399392471834
Dead	30	wealth	parents	1987	Risk difference	2	0.5021396279335022	5976	0.1389521243025343	0.8653271085252039	0.5021396164138692
Dead	30	wealth	parents	1987	Risk difference	3	0.217668354511261	5976	-0.12002597633157214	0.5553627727405968	0.21766839820451228
Dead	30	wealth	parents	1987	Risk difference	4	0.16746753454208374	5976	-0.16550924090852906	0.500444430904302	0.1674675949978865
Dead	30	wealth	parents	1987	Risk difference	5	-0.05006927251815796	5976	-0.3617193819138392	0.26158094405486065	-0.0500692189294893
Dead	30	wealth	parents	1987	Risk difference	6	-0.05006927251815796	5976	-0.3617193819124904	0.2615809440547801	-0.05006921892885514
Dead	30	wealth	parents	1987	Risk difference	7	1.316070556640625e-4	5976	-0.31657613852159966	0.31683930708997826	1.3158428418932604e-4
Dead	30	wealth	parents	1987	Risk difference	8	-0.16720443964004517	5976	-0.46670065255388765	0.13229179970720176	-0.167204426423343
Dead	30	wealth	parents	1987	Risk difference	9	-0.06680285930633545	5976	-0.3767476294000037	0.24314198940577902	-0.06680281999711234
Dead	30	wealth	parents	1987	Risk difference	10	0	5977	0	0	NA
Dead	30	wealth	parents	1988	Risk difference	1	0.2380220890045166	6305	-0.0821226264468396	0.5581668656075937	0.23802211958037703
Dead	30	wealth	parents	1988	Risk difference	2	0.348874032497406	6306	0.018573739952940354	0.6791744363722995	0.3488740881626199
Dead	30	wealth	parents	1988	Risk difference	3	0.3490450978279114	6305	0.018713734095394778	0.6793765003095894	0.3490451172024921
Dead	30	wealth	parents	1988	Risk difference	4	0.07928955554962158	6306	-0.2256452036117705	0.3842243345860392	0.07928956548713437
Dead	30	wealth	parents	1988	Risk difference	5	0.2695845365524292	6306	-0.053476404773087835	0.5926454501130514	0.26958452266998173
Dead	30	wealth	parents	1988	Risk difference	6	-0.15848857164382935	6305	-0.43903300364104064	0.12205583122188322	-0.15848858620957873
Dead	30	wealth	parents	1988	Risk difference	7	0.09514743089675903	6306	-0.21134150059407805	0.4016364577664156	0.09514747858616875
Dead	30	wealth	parents	1988	Risk difference	8	1.156926155090332e-4	6305	-0.2969417999071398	0.29717319212771043	1.1569611028530046e-4
Dead	30	wealth	parents	1988	Risk difference	9	-0.1427212357521057	6306	-0.42494295463661524	0.13950051885528383	-0.14272121789066572
Dead	30	wealth	parents	1988	Risk difference	10	0	6306	0	0	NA
Dead	30	wealth	parents	1989	Risk difference	1	0.5556437969207764	6300	0.23834583303157095	0.872941616928034	0.5556437249798024
Dead	30	wealth	parents	1989	Risk difference	2	0.2856690287590027	6301	-0.005069439707463619	0.576407322577954	0.2856689414352452
Dead	30	wealth	parents	1989	Risk difference	3	0.4761148691177368	6301	0.16640133963795964	0.7858284651522317	0.4761149023950957
Dead	30	wealth	parents	1989	Risk difference	4	0.3174099922180176	6301	0.023418736153494074	0.6114011337034215	0.3174099349284578
Dead	30	wealth	parents	1989	Risk difference	5	0.14283448457717896	6301	-0.13276400450277212	0.4184329459305371	0.1428344707138825
Dead	30	wealth	parents	1989	Risk difference	6	0.23818349838256836	6300	-0.04762885923175236	0.5239956742626928	0.23818340751547018
Dead	30	wealth	parents	1989	Risk difference	7	0.06348204612731934	6301	-0.20331433528806264	0.33027830924765744	0.06348198697979741
Dead	30	wealth	parents	1989	Risk difference	8	0.2856690287590027	6301	-0.005069439713542567	0.576407322572874	0.2856689414296657
Dead	30	wealth	parents	1989	Risk difference	9	0.11109352111816406	6301	-0.16101999934404024	0.3832069537802991	0.11109347721812944
Dead	30	wealth	parents	1989	Risk difference	10	0	6301	0	0	NA
Dead	30	wealth	school	1981	Risk difference	1	0.466644823551178	7039	0.11641277642547176	0.8168768303350792	0.4666448033802755
Dead	30	wealth	school	1981	Risk difference	2	0.41632574796676636	5744	0.04832287682595697	0.7843286613343152	0.4163257690801361
Dead	30	wealth	school	1981	Risk difference	3	-0.06129258871078491	6303	-0.37668805113194015	0.25410294864491506	-0.06129255124351253
Dead	30	wealth	school	1981	Risk difference	4	0.11200076341629028	6311	-0.21932465241442933	0.44332608633617004	0.11200071696087036
Dead	30	wealth	school	1981	Risk difference	5	0.13134992122650146	6390	-0.20060894584433753	0.4633087401047924	0.13134989713022743
Dead	30	wealth	school	1981	Risk difference	6	-0.13648873567581177	6406	-0.44350968231082527	0.17053209665154703	-0.1364887928296391
Dead	30	wealth	school	1981	Risk difference	7	-0.15537595748901367	6293	-0.46179546651949005	0.15104342630671616	-0.15537602010638696
Dead	30	wealth	school	1981	Risk difference	8	0.21538013219833374	6262	-0.12586084044187304	0.5566210572816347	0.2153801084198808
Dead	30	wealth	school	1981	Risk difference	9	0.05853271484375	6352	-0.26739298088777724	0.38445826278738665	0.05853264094980474
Dead	30	wealth	school	1981	Risk difference	10	0	6319	0	0	NA
Dead	30	wealth	school	1982	Risk difference	1	0.3448595404624939	6621	0.01632547180260746	0.673393692364094	0.34485958208335066
Dead	30	wealth	school	1982	Risk difference	2	0.3287646174430847	6535	3.718648524713309e-4	0.6571574029709939	0.32876463391173266
Dead	30	wealth	school	1982	Risk difference	3	0.21215105056762695	6599	-0.10499260284277957	0.5292946294607402	0.21215101330898037
Dead	30	wealth	school	1982	Risk difference	4	0.4171828627586365	6639	0.08273889883366929	0.7516267648844843	0.41718283185907684
Dead	30	wealth	school	1982	Risk difference	5	-0.004194498062133789	6503	-0.3022637410501205	0.29387470689298056	-0.004194517078569962
Dead	30	wealth	school	1982	Risk difference	6	0.011091530323028564	6894	-0.28416859690509955	0.30635169252535704	0.011091547810128744
Dead	30	wealth	school	1982	Risk difference	7	0.19177603721618652	6214	-0.1288620015175442	0.5124140788474429	0.19177603866494933
Dead	30	wealth	school	1982	Risk difference	8	0.07274651527404785	6623	-0.23128810215219542	0.3767810531334763	0.07274647549064046
Dead	30	wealth	school	1982	Risk difference	9	0.10307431221008301	6622	-0.20380338957599364	0.4099518643830877	0.10307423740354704
Dead	30	wealth	school	1982	Risk difference	10	0	6467	0	0	NA
Dead	30	wealth	school	1983	Risk difference	1	0.4505344033241272	6658	0.09673925449587033	0.8043293950003298	0.4505343247481001
Dead	30	wealth	school	1983	Risk difference	2	0.06043964624404907	6655	-0.2607875390674064	0.38166688612816396	0.06043967353037877
Dead	30	wealth	school	1983	Risk difference	3	0.012099087238311768	6680	-0.30454000928683383	0.3287381882534955	0.012099089483330844
Dead	30	wealth	school	1983	Risk difference	4	-0.11089682579040527	6709	-0.41604793866517364	0.19425427362307962	-0.11089683252104703
Dead	30	wealth	school	1983	Risk difference	5	0.014330446720123291	6548	-0.3040825171658653	0.3327433651726813	0.014330424003408039
Dead	30	wealth	school	1983	Risk difference	6	0.061810195446014404	6754	-0.2583382279045513	0.38195852798146596	0.06181015003845732
Dead	30	wealth	school	1983	Risk difference	7	0.01996856927871704	6620	-0.2980843639340879	0.3380214578136586	0.019968546939785378
Dead	30	wealth	school	1983	Risk difference	8	0.11870235204696655	6565	-0.20878883680602364	0.44619350454065476	0.11870233386731556
Dead	30	wealth	school	1983	Risk difference	9	-0.21410983800888062	6853	-0.5082553775730608	0.08003575970573742	-0.21410980893366172
Dead	30	wealth	school	1983	Risk difference	10	0	6424	0	0	NA
Dead	30	wealth	school	1984	Risk difference	1	0.7939194440841675	6509	0.44657483525282887	1.1412640200868809	0.7939194276698549
Dead	30	wealth	school	1984	Risk difference	2	0.359164297580719	6539	0.050385599753704484	0.6679430163519068	0.35916430805280564
Dead	30	wealth	school	1984	Risk difference	3	0.6535929441452026	6597	0.31954216447852735	0.9876437881358182	0.6535929763071728
Dead	30	wealth	school	1984	Risk difference	4	0.006154179573059082	6396	-0.26912926148991456	0.2814375890679042	0.006154163788994826
Dead	30	wealth	school	1984	Risk difference	5	0.23985517024993896	6402	-0.059404031833487636	0.5391143732129278	0.23985517068972007
Dead	30	wealth	school	1984	Risk difference	6	0.09361535310745239	6589	-0.18867854818978685	0.37590933784415337	0.09361539482718324
Dead	30	wealth	school	1984	Risk difference	7	0.12860387563705444	6549	-0.15769873490477843	0.41490645993375685	0.1286038625144892
Dead	30	wealth	school	1984	Risk difference	8	0.12450200319290161	6321	-0.16416170169476774	0.4131657809232417	0.12450203961423696
Dead	30	wealth	school	1984	Risk difference	9	-0.020243346691131592	6508	-0.29150697345198195	0.2510203189250391	-0.020243327263471392
Dead	30	wealth	school	1984	Risk difference	10	0	6458	0	0	NA
Dead	30	wealth	school	1985	Risk difference	1	0.33286720514297485	6281	-0.010388243227325367	0.6761226588700849	0.3328672078213798
Dead	30	wealth	school	1985	Risk difference	2	0.044251084327697754	6415	-0.27111166440773643	0.35961375099277826	0.04425104329252094
Dead	30	wealth	school	1985	Risk difference	3	-0.1250641942024231	6097	-0.4276431359822322	0.17751478564814016	-0.12506417516704602
Dead	30	wealth	school	1985	Risk difference	4	0.08464157581329346	6348	-0.23533244321066107	0.4046155835745057	0.08464157018192234
Dead	30	wealth	school	1985	Risk difference	5	-0.16172558069229126	6134	-0.46011153914712954	0.13666036877857346	-0.16172558518427807
Dead	30	wealth	school	1985	Risk difference	6	0.06693321466445923	6131	-0.25426143864233774	0.3881279656649602	0.06693326351131122
Dead	30	wealth	school	1985	Risk difference	7	0.03956341743469238	6212	-0.27792994997497344	0.3570568750291402	0.039563462527083364
Dead	30	wealth	school	1985	Risk difference	8	-0.012473464012145996	6369	-0.32303560429404754	0.2980887180223028	-0.012473443135872344
Dead	30	wealth	school	1985	Risk difference	9	0.04430657625198364	6177	-0.2741003509202933	0.3627134772435809	0.04430656316164381
Dead	30	wealth	school	1985	Risk difference	10	0	6144	0	0	NA
Dead	30	wealth	school	1986	Risk difference	1	0.6284818649291992	6118	0.28217071466210325	0.9747930685516523	0.6284818916068777
Dead	30	wealth	school	1986	Risk difference	2	0.4914402961730957	5976	0.15496977725577532	0.8279108585064409	0.4914403178811081
Dead	30	wealth	school	1986	Risk difference	3	0.2568235993385315	6089	-0.05521862392941944	0.5688658911152172	0.2568236335928989
Dead	30	wealth	school	1986	Risk difference	4	0.23777300119400024	5994	-0.07378162050031062	0.5493276123804924	0.23777299594009088
Dead	30	wealth	school	1986	Risk difference	5	0.23822128772735596	6104	-0.0717493559383023	0.5481918318887411	0.2382212379752194
Dead	30	wealth	school	1986	Risk difference	6	0.05355548858642578	6000	-0.2386809833246615	0.3457918734371056	0.05355544505622207
Dead	30	wealth	school	1986	Risk difference	7	0.09259307384490967	6089	-0.2026680088923054	0.3878541166095647	0.09259305385862965
Dead	30	wealth	school	1986	Risk difference	8	0.008434295654296875	6108	-0.2776002865442827	0.29446887147950496	0.008434292467611128
Dead	30	wealth	school	1986	Risk difference	9	0.09692424535751343	5919	-0.2010443670204806	0.3948928817298714	0.09692425735469541
Dead	30	wealth	school	1986	Risk difference	10	0	6033	0	0	NA
Dead	30	wealth	school	1987	Risk difference	1	0.2768954038619995	6047	-0.08579474181352074	0.6395854880741231	0.27689537313030116
Dead	30	wealth	school	1987	Risk difference	2	-0.10983896255493164	5969	-0.43863332754910084	0.21895535306680958	-0.10983898724114564
Dead	30	wealth	school	1987	Risk difference	3	0.008799731731414795	5960	-0.33134609027368783	0.3489455030985606	0.008799706412436357
Dead	30	wealth	school	1987	Risk difference	4	-0.1750369668006897	5954	-0.4976656183346061	0.1475916155074348	-0.17503700141358566
Dead	30	wealth	school	1987	Risk difference	5	-0.33198702335357666	6015	-0.638132751984927	-0.025841306440067865	-0.33198702921249745
Dead	30	wealth	school	1987	Risk difference	6	-0.07907390594482422	5989	-0.41055474742017156	0.2524069010067769	-0.07907392320669736
Dead	30	wealth	school	1987	Risk difference	7	-0.10516130924224854	6060	-0.43325062618998844	0.2229279179397115	-0.10516135412513847
Dead	30	wealth	school	1987	Risk difference	8	0.01615595817565918	5912	-0.3253676217796479	0.3576794611509764	0.01615591968566425
Dead	30	wealth	school	1987	Risk difference	9	-0.11194390058517456	5985	-0.4403314411730263	0.21644346662293162	-0.11194398727504731
Dead	30	wealth	school	1987	Risk difference	10	0	5907	0	0	NA
Dead	30	wealth	school	1988	Risk difference	1	0.5847470164299011	6348	0.24430443988079542	0.9251896590940765	0.5847470494874359
Dead	30	wealth	school	1988	Risk difference	2	0.3042302131652832	6328	-0.011178565364909762	0.6196390768102501	0.3042302557226702
Dead	30	wealth	school	1988	Risk difference	3	0.1842096447944641	6280	-0.12028426920875877	0.4887035525076369	0.18420964164943907
Dead	30	wealth	school	1988	Risk difference	4	0.15437179803848267	6633	-0.14276920127033052	0.4515129191359077	0.15437185893278857
Dead	30	wealth	school	1988	Risk difference	5	0.07690882682800293	5973	-0.22067396866937233	0.37449166371751874	0.0769088475240732
Dead	30	wealth	school	1988	Risk difference	6	0.061602890491485596	6377	-0.2293738662152839	0.35257970829495267	0.0616029210398344
Dead	30	wealth	school	1988	Risk difference	7	0.21092700958251953	6317	-0.09568937613100292	0.5175434814494047	0.21092705265920086
Dead	30	wealth	school	1988	Risk difference	8	0.026503801345825195	6266	-0.26213113517991277	0.31513876403373875	0.026503814426912988
Dead	30	wealth	school	1988	Risk difference	9	-0.010489165782928467	6469	-0.293033744432481	0.2720554796041981	-0.010489132414141452
Dead	30	wealth	school	1988	Risk difference	10	0	6063	0	0	NA
Dead	30	wealth	school	1989	Risk difference	1	0.6886332631111145	6317	0.36630414986508175	1.0109624206647785	0.6886332852649302
Dead	30	wealth	school	1989	Risk difference	2	0.3714491128921509	6434	0.08155454851383054	0.6613436600673768	0.3714491042906037
Dead	30	wealth	school	1989	Risk difference	3	0.45610034465789795	6388	0.15708094582327037	0.7551197842487538	0.4561003650360121
Dead	30	wealth	school	1989	Risk difference	4	0.2055436372756958	6111	-0.0711294590200022	0.482216734561843	0.2055436377709204
Dead	30	wealth	school	1989	Risk difference	5	0.12693864107131958	6704	-0.13407886430886667	0.38795618668326876	0.12693866118720104
Dead	30	wealth	school	1989	Risk difference	6	0.3223506212234497	5975	0.030864838936354784	0.6138364216781909	0.3223506303072728
Dead	30	wealth	school	1989	Risk difference	7	0.18832612037658691	6403	-0.0827466137278185	0.45939883613952265	0.18832611120585208
Dead	30	wealth	school	1989	Risk difference	8	0.2118055820465088	6196	-0.06444462863285198	0.48805575416311175	0.21180556276512988
Dead	30	wealth	school	1989	Risk difference	9	0.10398918390274048	6306	-0.15879318200712275	0.36677149695191474	0.10398915747239601
Dead	30	wealth	school	1989	Risk difference	10	0	6220	0	0	NA
Dead	30	wealth	postcode	1981	Risk difference	1	0.3022712469100952	6475	-0.048725946609702454	0.6532684048056684	0.302271229097983
Dead	30	wealth	postcode	1981	Risk difference	2	0.11167776584625244	6409	-0.22409385157467557	0.4474493809161948	0.11167776467075961
Dead	30	wealth	postcode	1981	Risk difference	3	0.3783395290374756	6718	0.02489873340017338	0.7317803806525032	0.37833955702633826
Dead	30	wealth	postcode	1981	Risk difference	4	0.1607755422592163	6395	-0.17946165187763605	0.501012752800571	0.16077555046146744
Dead	30	wealth	postcode	1981	Risk difference	5	0.06697708368301392	6919	-0.2585089478804389	0.39246317078015147	0.06697711144985634
Dead	30	wealth	postcode	1981	Risk difference	6	0.15883374214172363	6120	-0.18531808415580192	0.5029854319504523	0.1588336738973252
Dead	30	wealth	postcode	1981	Risk difference	7	0.047124266624450684	6959	-0.2762399048018531	0.37048847951658903	0.04712428735736798
Dead	30	wealth	postcode	1981	Risk difference	8	0.09768640995025635	5586	-0.24948819348475068	0.4448610094308832	0.09768640797306627
Dead	30	wealth	postcode	1981	Risk difference	9	0.033468544483184814	6519	-0.2939795494205505	0.3609167539488151	0.03346860226413229
Dead	30	wealth	postcode	1981	Risk difference	10	0	6314	0	0	NA
Dead	30	wealth	postcode	1982	Risk difference	1	0.5605675578117371	6954	0.24680160441213697	0.8743336590702968	0.5605676317412169
Dead	30	wealth	postcode	1982	Risk difference	2	0.35955941677093506	7263	0.06743304824119939	0.6516858730091752	0.3595594606251873
Dead	30	wealth	postcode	1982	Risk difference	3	0.4060259461402893	6533	0.09999069978170418	0.7120613362800804	0.4060260180308923
Dead	30	wealth	postcode	1982	Risk difference	4	0.3771088719367981	6216	0.06904227933608774	0.6851754688238749	0.37710887407998134
Dead	30	wealth	postcode	1982	Risk difference	5	0.5313172936439514	6957	0.22012016553215158	0.8425144822468027	0.5313173238894772
Dead	30	wealth	postcode	1982	Risk difference	6	0.31771254539489746	6508	0.019767657907043608	0.6156575774886115	0.3177126176978275
Dead	30	wealth	postcode	1982	Risk difference	7	0.27589184045791626	6590	-0.016864572393664914	0.5686481499865093	0.2758917887964222
Dead	30	wealth	postcode	1982	Risk difference	8	0.3722732663154602	6554	0.06973387771902705	0.6748127057513389	0.37227329173518303
Dead	30	wealth	postcode	1982	Risk difference	9	0.43112021684646606	6761	0.12604446723703389	0.7361959188975987	0.4311201930673163
Dead	30	wealth	postcode	1982	Risk difference	10	0	6620	0	0	NA
Dead	30	wealth	postcode	1983	Risk difference	1	-0.014659762382507324	6911	-0.33785452976250807	0.30853488826829	-0.014659820747109002
Dead	30	wealth	postcode	1983	Risk difference	2	-0.1694013476371765	7001	-0.4783549351999041	0.13955225088735657	-0.16940134215627375
Dead	30	wealth	postcode	1983	Risk difference	3	0.07429695129394531	7192	-0.25299736722241545	0.4015912871402648	0.07429695995892466
Dead	30	wealth	postcode	1983	Risk difference	4	0.12396812438964844	6199	-0.22060764254415044	0.46854389780744654	0.12396812763164804
Dead	30	wealth	postcode	1983	Risk difference	5	0.220450758934021	6459	-0.1284267796343855	0.5693282487843083	0.22045073457496145
Dead	30	wealth	postcode	1983	Risk difference	6	-0.007503032684326172	6858	-0.33191389523935316	0.31690780723823986	-0.0075030440005566575
Dead	30	wealth	postcode	1983	Risk difference	7	0.18742609024047852	6914	-0.15232451717227327	0.5271766489710586	0.18742606589939267
Dead	30	wealth	postcode	1983	Risk difference	8	0.009681284427642822	6734	-0.31766855175501135	0.3370310020606185	0.009681225152803561
Dead	30	wealth	postcode	1983	Risk difference	9	-0.22173547744750977	6537	-0.5306102771100656	0.08713931368579297	-0.2217354817121363
Dead	30	wealth	postcode	1983	Risk difference	10	0	6697	0	0	NA
Dead	30	wealth	postcode	1984	Risk difference	1	0.4086582064628601	6665	0.05943457837530881	0.7578818597455729	0.4086582190604408
Dead	30	wealth	postcode	1984	Risk difference	2	0.23191148042678833	6737	-0.10177741869682243	0.5656004070200279	0.23191149416160275
Dead	30	wealth	postcode	1984	Risk difference	3	0.060528337955474854	7345	-0.25172841325838363	0.3727850137836081	0.06052830026261223
Dead	30	wealth	postcode	1984	Risk difference	4	0.09207528829574585	5616	-0.24582475728811143	0.4299754253272902	0.09207533401958938
Dead	30	wealth	postcode	1984	Risk difference	5	-0.051313817501068115	6997	-0.3576145114666355	0.2549868003342417	-0.051313855566196914
Dead	30	wealth	postcode	1984	Risk difference	6	0.07325297594070435	6379	-0.25142441129408966	0.39793041283466324	0.07325300077028676
Dead	30	wealth	postcode	1984	Risk difference	7	-0.016879737377166748	6349	-0.33361064434769805	0.29985118543932066	-0.016879729454188714
Dead	30	wealth	postcode	1984	Risk difference	8	0.05729639530181885	6601	-0.2630907270346931	0.3776833854388716	0.05729632920208924
Dead	30	wealth	postcode	1984	Risk difference	9	-0.1488005518913269	6687	-0.44934101080787664	0.15173986803353784	-0.1488005713871694
Dead	30	wealth	postcode	1984	Risk difference	10	0	6458	0	0	NA
Dead	30	wealth	postcode	1985	Risk difference	1	0.4562969207763672	7049	0.16569856443293812	0.7468952941695942	0.4562969293012662
Dead	30	wealth	postcode	1985	Risk difference	2	0.3090355396270752	5772	0.014908602099647722	0.603162419786829	0.3090355109432384
Dead	30	wealth	postcode	1985	Risk difference	3	0.6052005887031555	7005	0.3006136559660521	0.9097874657425129	0.6052005608542824
Dead	30	wealth	postcode	1985	Risk difference	4	0.33861273527145386	5806	0.04177426531167122	0.6354512766162146	0.3386127709639429
Dead	30	wealth	postcode	1985	Risk difference	5	0.20949912071228027	6147	-0.06805970454364972	0.4870579065677368	0.20949910101204353
Dead	30	wealth	postcode	1985	Risk difference	6	0.39443808794021606	6434	0.10139673128346716	0.6874794660596026	0.3944380986715349
Dead	30	wealth	postcode	1985	Risk difference	7	0.4284570813179016	6309	0.13016045708202842	0.7267535996469492	0.42845702836448885
Dead	30	wealth	postcode	1985	Risk difference	8	0.48769277334213257	6434	0.18547759653593965	0.7899077708442478	0.48769268369009366
Dead	30	wealth	postcode	1985	Risk difference	9	0.21746045351028442	6216	-0.060063522161439085	0.4949843608886737	0.21746041936361732
Dead	30	wealth	postcode	1985	Risk difference	10	0	6315	0	0	NA
Dead	30	wealth	postcode	1986	Risk difference	1	0.2569621205329895	6307	-0.06704663497676396	0.5809708671026635	0.25696211606294983
Dead	30	wealth	postcode	1986	Risk difference	2	0.4846192002296448	6360	0.1411996425328286	0.8280387907350792	0.48461921663395385
Dead	30	wealth	postcode	1986	Risk difference	3	0.3567822575569153	6095	0.02032205823419963	0.6932423252770986	0.3567821917556491
Dead	30	wealth	postcode	1986	Risk difference	4	0.09467589855194092	6092	-0.21681235977505667	0.40616419056534425	0.0946759153951438
Dead	30	wealth	postcode	1986	Risk difference	5	0.2299824357032776	5962	-0.09667910768366887	0.5566439233514827	0.22998240783390694
Dead	30	wealth	postcode	1986	Risk difference	6	0.2040204405784607	6666	-0.11029796663234613	0.5183387707151537	0.20402040204140376
Dead	30	wealth	postcode	1986	Risk difference	7	0.12021404504776001	5790	-0.19817013596275102	0.4385983238578377	0.12021409394754336
Dead	30	wealth	postcode	1986	Risk difference	8	0.13328945636749268	6051	-0.18259503379886818	0.44917399709444766	0.13328948164778975
Dead	30	wealth	postcode	1986	Risk difference	9	0.12097084522247314	6139	-0.19247762807855745	0.43441939840771787	0.12097088516458024
Dead	30	wealth	postcode	1986	Risk difference	10	0	6060	0	0	NA
Dead	30	wealth	postcode	1987	Risk difference	1	0.003604590892791748	6287	-0.30940371057713584	0.316612887790107	0.003604588606485573
Dead	30	wealth	postcode	1987	Risk difference	2	0.24008476734161377	6106	-0.09756834064200431	0.5777378286458316	0.24008474400191362
Dead	30	wealth	postcode	1987	Risk difference	3	0.2296541929244995	6560	-0.1004445082345996	0.5597528680489559	0.22965417990717815
Dead	30	wealth	postcode	1987	Risk difference	4	0.031288862228393555	5954	-0.288754541016043	0.35133227496276775	0.0312888669733624
Dead	30	wealth	postcode	1987	Risk difference	5	0.15986979007720947	5780	-0.1754023712188266	0.4951419910495641	0.15986980991536875
Dead	30	wealth	postcode	1987	Risk difference	6	-0.013154864311218262	6037	-0.32767182576287696	0.30136202601264817	-0.01315489987511437
Dead	30	wealth	postcode	1987	Risk difference	7	0.1750699281692505	5896	-0.15981277579127762	0.5099524557202942	0.17506983996450834
Dead	30	wealth	postcode	1987	Risk difference	8	0.08432352542877197	5936	-0.24119363168086547	0.40984062800727644	0.08432349816320549
Dead	30	wealth	postcode	1987	Risk difference	9	-0.09620785713195801	6039	-0.40231119536063	0.2098953963463454	-0.09620789950714229
Dead	30	wealth	postcode	1987	Risk difference	10	0	6063	0	0	NA
Dead	30	wealth	postcode	1988	Risk difference	1	0.04563117027282715	6554	-0.28342889241592467	0.37469121276199685	0.04563116017303609
Dead	30	wealth	postcode	1988	Risk difference	2	0.06417042016983032	6426	-0.26816156691553594	0.3965024287185162	0.06417043090149016
Dead	30	wealth	postcode	1988	Risk difference	3	0.05586409568786621	6589	-0.2736490399417444	0.38537712857115913	0.05586404431470736
Dead	30	wealth	postcode	1988	Risk difference	4	-0.006048858165740967	6143	-0.335780768409743	0.32368308641488963	-0.006048840997426674
Dead	30	wealth	postcode	1988	Risk difference	5	0.03692084550857544	6399	-0.2933463192682012	0.3671881193731049	0.03692090005245185
Dead	30	wealth	postcode	1988	Risk difference	6	0.02287358045578003	6498	-0.3048849388778235	0.35063197520864686	0.02287351816541169
Dead	30	wealth	postcode	1988	Risk difference	7	-0.12981116771697998	6620	-0.4424329458305967	0.18281063310075207	-0.1298111563649223
Dead	30	wealth	postcode	1988	Risk difference	8	-0.3534403443336487	6207	-0.6483370656109733	-0.058543653838065035	-0.35344035972451915
Dead	30	wealth	postcode	1988	Risk difference	9	-0.018273890018463135	6345	-0.34425115424953384	0.30770336555455524	-0.0182738943474893
Dead	30	wealth	postcode	1988	Risk difference	10	0	6214	0	0	NA
Dead	30	wealth	postcode	1989	Risk difference	1	0.16246426105499268	6453	-0.1714784471472658	0.49640671050311364	0.16246413167792392
Dead	30	wealth	postcode	1989	Risk difference	2	0.10378968715667725	6742	-0.2212603288099543	0.42883960090192697	0.10378963604598636
Dead	30	wealth	postcode	1989	Risk difference	3	0.02822655439376831	6415	-0.29424753660121045	0.3507005525273496	0.028226507963069556
Dead	30	wealth	postcode	1989	Risk difference	4	-0.06804847717285156	6311	-0.38284474295852977	0.2467477407547484	-0.0680485011018907
Dead	30	wealth	postcode	1989	Risk difference	5	-0.1368696689605713	6082	-0.4477025183037453	0.173963046688002	-0.13686973580787165
Dead	30	wealth	postcode	1989	Risk difference	6	-0.09478002786636353	6662	-0.40309560441338327	0.21353541343760726	-0.09478009548788802
Dead	30	wealth	postcode	1989	Risk difference	7	-0.08744525909423828	6340	-0.40004874786281946	0.22515813158276768	-0.08744530814002592
Dead	30	wealth	postcode	1989	Risk difference	8	-0.21159714460372925	6166	-0.5139333501973786	0.09073896981499595	-0.21159719019119136
Dead	30	wealth	postcode	1989	Risk difference	9	-0.15708106756210327	6399	-0.46232464669018547	0.1481624663904418	-0.15708109014987184
Dead	30	wealth	postcode	1989	Risk difference	10	0	6393	0	0	NA
Dead	30	wealth	parents	1981	Risk ratio	1	1.550243683301832	6361	1.122688053716621	2.1406261835434646	1.550243672374524
Dead	30	wealth	parents	1981	Risk ratio	2	1.1668500964380917	6361	0.8279811760462432	1.6444082778777007	1.1668500759812104
Dead	30	wealth	parents	1981	Risk ratio	3	1.100173005853784	6361	0.7769191054675921	1.557923424338359	1.1001729287816375
Dead	30	wealth	parents	1981	Risk ratio	4	1.083333407067593	6362	0.7640450670131246	1.5360495889248422	1.0833333333307729
Dead	30	wealth	parents	1981	Risk ratio	5	1.1501807605912207	6361	0.8152089491207475	1.6227935785418472	1.1501807891818556
Dead	30	wealth	parents	1981	Risk ratio	6	1.1501807605912207	6361	0.8152089491182692	1.6227935785388752	1.1501807891790543
Dead	30	wealth	parents	1981	Risk ratio	7	0.8166666940536774	6362	0.5608423525968808	1.1891834512013213	0.8166666666645743
Dead	30	wealth	parents	1981	Risk ratio	8	0.8001257822204284	6361	0.5482936183966612	1.1676248282978061	0.8001257663875001
Dead	30	wealth	parents	1981	Risk ratio	9	1.016826516221811	6361	0.7132018845594624	1.4497103034651622	1.0168264947849381
Dead	30	wealth	parents	1981	Risk ratio	10	1	6362	1	1	NA
Dead	30	wealth	parents	1982	Risk ratio	1	1.1668432129342265	6606	0.8279223082844334	1.6445060266768103	1.1668432737921262
Dead	30	wealth	parents	1982	Risk ratio	2	1.2333333442724415	6607	0.8789146855763968	1.730669809100864	1.2333333333298215
Dead	30	wealth	parents	1982	Risk ratio	3	1.2166667377708702	6607	0.8661293494687587	1.709072413585663	1.2166666666650943
Dead	30	wealth	parents	1982	Risk ratio	4	1.1335050116977354	6606	0.8023843990646766	1.601269101744131	1.133504894538969
Dead	30	wealth	parents	1982	Risk ratio	5	1.1666666557275585	6607	0.8277968922454716	1.644257333964611	1.1666666666652172
Dead	30	wealth	parents	1982	Risk ratio	6	0.8833333606811039	6607	0.6114343189995354	1.2761432479868036	0.8833333333338363
Dead	30	wealth	parents	1982	Risk ratio	7	0.9668130209955398	6606	0.6749932903179413	1.38479505953098	0.9668129982829387
Dead	30	wealth	parents	1982	Risk ratio	8	0.8666666885448832	6607	0.5987653383614285	1.2544331860710443	0.8666666666658143
Dead	30	wealth	parents	1982	Risk ratio	9	0.9833333934984285	6607	0.6876027861606532	1.4062544013897378	0.9833333333342592
Dead	30	wealth	parents	1982	Risk ratio	10	1	6607	1	1	NA
Dead	30	wealth	parents	1983	Risk ratio	1	2.046819152648819	6656	1.4236006981549405	2.942867631028407	2.0468190965763475
Dead	30	wealth	parents	1983	Risk ratio	2	1.6046510211572962	6657	1.0981386392444599	2.3447907779126305	1.60465116276714
Dead	30	wealth	parents	1983	Risk ratio	3	1.8837209645679283	6657	1.3034217958376388	2.7223762516679173	1.8837209302056228
Dead	30	wealth	parents	1983	Risk ratio	4	1.581395361712973	6657	1.0810577990975117	2.3133002244005465	1.58139534881137
Dead	30	wealth	parents	1983	Risk ratio	5	1.558139517716036	6657	1.063981638705792	2.281805175758327	1.558139534865444
Dead	30	wealth	parents	1983	Risk ratio	6	1.3255814468518923	6657	0.893519135507307	1.966567884012028	1.3255813953276732
Dead	30	wealth	parents	1983	Risk ratio	7	1.441860390007657	6657	0.9786772427547378	2.1242566088012658	1.44186046509541
Dead	30	wealth	parents	1983	Risk ratio	8	1.279069758858018	6657	0.8595037065031433	1.9034466722611187	1.279069767424555
Dead	30	wealth	parents	1983	Risk ratio	9	1.1162791277083788	6657	0.7407116592310669	1.6822726442130722	1.1162790697554528
Dead	30	wealth	parents	1983	Risk ratio	10	1	6657	1	1	NA
Dead	30	wealth	parents	1984	Risk ratio	1	1.7828832078191426	6492	1.2446045744879897	2.5539620046132945	1.7828832810956028
Dead	30	wealth	parents	1984	Risk ratio	2	2.0003080959660884	6492	1.406413063775989	2.8449909090323944	2.000308071469764
Dead	30	wealth	parents	1984	Risk ratio	3	1.2610638801060785	6492	0.8577140252005906	1.8540933470491607	1.261063784189829
Dead	30	wealth	parents	1984	Risk ratio	4	1.7828832078191426	6492	1.2446045744870884	2.5539620046112406	1.7828832810942405
Dead	30	wealth	parents	1984	Risk ratio	5	1.0436389919591327	6492	0.6975163940124514	1.5615150536408993	1.043638993815275
Dead	30	wealth	parents	1984	Risk ratio	6	1.0871239359352214	6492	0.7294860383116358	1.6200974723241253	1.087123951886086
Dead	30	wealth	parents	1984	Risk ratio	7	0.8044717159573939	6492	0.5225533293738039	1.2384855651933826	0.8044717244709099
Dead	30	wealth	parents	1984	Risk ratio	8	0.9784115759949998	6492	0.6496412444406862	1.4735658834557879	0.978411556704824
Dead	30	wealth	parents	1984	Risk ratio	9	1.13060887991131	6492	0.761493667080737	1.6786436480703137	1.1306089099643826
Dead	30	wealth	parents	1984	Risk ratio	10	1	6493	1	1	NA
Dead	30	wealth	parents	1985	Risk ratio	1	1.5954930307314927	6260	1.086569585866854	2.3427838481196663	1.595492925596018
Dead	30	wealth	parents	1985	Risk ratio	2	1.5954930307314927	6260	1.086569585866016	2.3427838481178465	1.595492925594783
Dead	30	wealth	parents	1985	Risk ratio	3	1.4049863338878088	6260	0.94731964249334	2.083759732233422	1.4049863076134883
Dead	30	wealth	parents	1985	Risk ratio	4	1.619047559811954	6261	1.1038232383693711	2.374759926762281	1.6190476190367447
Dead	30	wealth	parents	1985	Risk ratio	5	1.2144797258976225	6260	0.8084948805678623	1.8243293210455116	1.2144796896346766
Dead	30	wealth	parents	1985	Risk ratio	6	1.0715997476916084	6260	0.7047558534318131	1.6293954388489826	1.0715997261496097
Dead	30	wealth	parents	1985	Risk ratio	7	1.2380952973309032	6261	0.8256876127227997	1.8564888160568878	1.2380952380881645
Dead	30	wealth	parents	1985	Risk ratio	8	0.9287197694855942	6260	0.6014615368798374	1.434040823409755	0.9287197626821875
Dead	30	wealth	parents	1985	Risk ratio	9	1.1192263774757805	6260	0.7392924653682725	1.6944142539089069	1.119226380643102
Dead	30	wealth	parents	1985	Risk ratio	10	1	6261	1	1	NA
Dead	30	wealth	parents	1986	Risk ratio	1	1.53061234574202	6063	1.0697258522517745	2.190069389560927	1.530612244900251
Dead	30	wealth	parents	1986	Risk ratio	2	1.2448979546682677	6063	0.8561934808842819	1.8100709283379763	1.2448979591842602
Dead	30	wealth	parents	1986	Risk ratio	3	1.5714285608926248	6063	1.1002982787219482	2.2442893921261096	1.5714285714311949
Dead	30	wealth	parents	1986	Risk ratio	4	1.0612244702291602	6063	0.7195161984888077	1.5652148208881316	1.0612244897964656
Dead	30	wealth	parents	1986	Risk ratio	5	1.2448979546682677	6063	0.8561934808850044	1.8100709283392422	1.2448979591852205
Dead	30	wealth	parents	1986	Risk ratio	6	0.9591837110977687	6063	0.6438713323217915	1.4289086549904357	0.9591836734717867
Dead	30	wealth	parents	1986	Risk ratio	7	0.9183673484439108	6063	0.6136854635061442	1.3743173565006976	0.9183673469416633
Dead	30	wealth	parents	1986	Risk ratio	8	0.8571428782147504	6063	0.5684969673344774	1.2923444095131407	0.857142857148029
Dead	30	wealth	parents	1986	Risk ratio	9	0.816326589312519	6063	0.5384389431833928	1.2376315142659202	0.8163265306186025
Dead	30	wealth	parents	1986	Risk ratio	10	1	6063	1	1	NA
Dead	30	wealth	parents	1987	Risk ratio	1	1.1916887527027207	5976	0.8100175943647347	1.753199022794301	1.1916887407735475
Dead	30	wealth	parents	1987	Risk ratio	2	1.638572016016403	5976	1.1420178424028928	2.3510300455161586	1.6385720185590678
Dead	30	wealth	parents	1987	Risk ratio	3	1.2768093020964206	5976	0.8730718947899068	1.867248464378211	1.2768093651122037
Dead	30	wealth	parents	1987	Risk ratio	4	1.212968814251794	5976	0.825770895400137	1.7817212412444412	1.2129688968542705
Dead	30	wealth	parents	1987	Risk ratio	5	0.9363268013242146	5976	0.6216516281233732	1.4102882765970957	0.9363268677496606
Dead	30	wealth	parents	1987	Risk ratio	6	0.9363268013242146	5976	0.621651628126218	1.4102882765994957	0.9363268677525998
Dead	30	wealth	parents	1987	Risk ratio	7	1.0001673649681928	5976	0.6686083164886982	1.4961445667729245	1.0001673360062093
Dead	30	wealth	parents	1987	Risk ratio	8	0.7873657640858882	5976	0.5125597089323918	1.2095076009898689	0.7873657751737007
Dead	30	wealth	parents	1987	Risk ratio	9	0.9150466639757897	5976	0.6060237203221438	1.3816463885068002	0.9150467116669756
Dead	30	wealth	parents	1987	Risk ratio	10	1	5977	1	1	NA
Dead	30	wealth	parents	1988	Risk ratio	1	1.3262972412595626	6305	0.9059654951768823	1.9416462141224637	1.3262972795854544
Dead	30	wealth	parents	1988	Risk ratio	2	1.4782607985128744	6306	1.0184915556435927	2.1455800849410047	1.478260869559049
Dead	30	wealth	parents	1988	Risk ratio	3	1.478495306770711	6305	1.0186532248619395	2.1459201048524355	1.4784953280629618
Dead	30	wealth	parents	1988	Risk ratio	4	1.108695639739753	6306	0.745403354373445	1.649048185697086	1.1086956521706268
Dead	30	wealth	parents	1988	Risk ratio	5	1.3695652404833158	6306	0.9379861340966148	1.9997192031825015	1.3695652173853998
Dead	30	wealth	parents	1988	Risk ratio	6	0.7827328383057391	6305	0.506763080536566	1.208988366168781	0.782732820809605
Dead	30	wealth	parents	1988	Risk ratio	7	1.130434718661587	6306	0.7614101017812556	1.6783108008834868	1.1304347826041432
Dead	30	wealth	parents	1988	Risk ratio	8	1.0001585994872686	6305	0.6656200970633696	1.5028350828468597	1.000158604279723
Dead	30	wealth	parents	1988	Risk ratio	9	0.8043477994423279	6306	0.5224940421876225	1.2382445983389847	0.8043478261319074
Dead	30	wealth	parents	1988	Risk ratio	10	1	6306	1	1	NA
Dead	30	wealth	parents	1989	Risk ratio	1	2.0003176239667027	6300	1.3351622662332698	2.9968416889565623	2.000317460047176
Dead	30	wealth	parents	1989	Risk ratio	2	1.5142858890402133	6301	0.9895302953186901	2.317322910396009	1.5142857140820318
Dead	30	wealth	parents	1989	Risk ratio	3	1.8571428264841732	6301	1.2331821105116103	2.7968128644615673	1.8571428568913964
Dead	30	wealth	parents	1989	Risk ratio	4	1.5714286940633075	6301	1.0300683851026107	2.3973046742797743	1.571428571216111
Dead	30	wealth	parents	1989	Risk ratio	5	1.2571428908674096	6301	0.8075845256403497	1.9569569657147015	1.2571428569797807
Dead	30	wealth	parents	1989	Risk ratio	6	1.4287983641507271	6300	0.9289359807709607	2.1976371869097613	1.4287981857493919
Dead	30	wealth	parents	1989	Risk ratio	7	1.114285824656977	6301	0.7069421667875966	1.7563426134768871	1.1142857141652407
Dead	30	wealth	parents	1989	Risk ratio	8	1.5142858890402133	6301	0.9895302953158678	2.3173229103912565	1.5142857140783197
Dead	30	wealth	parents	1989	Risk ratio	9	1.2000000858443154	6301	0.767282516665018	1.8767533058054342	1.1999999998490773
Dead	30	wealth	parents	1989	Risk ratio	10	1	6301	1	1	NA
Dead	30	wealth	school	1981	Risk ratio	1	1.5460608816304906	7039	1.1074963205165178	2.1582953038148074	1.5460608356604144
Dead	30	wealth	school	1981	Risk ratio	2	1.4871782424374693	5744	1.048013788509519	2.110372175587369	1.4871782471857213
Dead	30	wealth	school	1981	Risk ratio	3	0.9282763177910713	6303	0.632856020015287	1.3616003984680347	0.9282763645734546
Dead	30	wealth	school	1981	Risk ratio	4	1.131061639447673	6311	0.7855277998402994	1.628586916184919	1.1310615797203252
Dead	30	wealth	school	1981	Risk ratio	5	1.1537037381904498	6390	0.8034529591153345	1.6566399075847127	1.1537037037027713
Dead	30	wealth	school	1981	Risk ratio	6	0.8402828970252345	6406	0.5679404156786659	1.2432206374975525	0.8402828366928936
Dead	30	wealth	school	1981	Risk ratio	7	0.8181813489648035	6293	0.5503529182899694	1.2163478921284459	0.818181283144966
Dead	30	wealth	school	1981	Risk ratio	8	1.2520346502054684	6262	0.8763755610708484	1.788720201048555	1.2520346120585837
Dead	30	wealth	school	1981	Risk ratio	9	1.0684941185644563	6352	0.7387824278767522	1.5453527961050066	1.0684940292919678
Dead	30	wealth	school	1981	Risk ratio	10	1	6319	1	1	NA
Dead	30	wealth	school	1982	Risk ratio	1	1.4551442313024954	6621	1.0148668515921346	2.0864262537106866	1.4551442688553382
Dead	30	wealth	school	1982	Risk ratio	2	1.4339022167834319	6535	0.9980133944180362	2.060168323978563	1.43390222194066
Dead	30	wealth	school	1982	Risk ratio	3	1.279996101314532	6599	0.8837208090286358	1.8539677343787095	1.2799960414540899
Dead	30	wealth	school	1982	Risk ratio	4	1.5505962605187218	6639	1.0865431000282737	2.2128423358519314	1.5505961987153085
Dead	30	wealth	school	1982	Risk ratio	5	0.9944641183664823	6503	0.6702984324663153	1.4754007847121895	0.9944640934956637
Dead	30	wealth	school	1982	Risk ratio	6	1.0146385570080878	6894	0.6890651880618193	1.494040716224057	1.0146385795429547
Dead	30	wealth	school	1982	Risk ratio	7	1.2531052408291803	6214	0.8593306073774116	1.8273208375168408	1.2531052330817023
Dead	30	wealth	school	1982	Risk ratio	8	1.096010557602488	6623	0.7468996266985394	1.6083004681253017	1.0960105014377708
Dead	30	wealth	school	1982	Risk ratio	9	1.1360370617410651	6622	0.7766646807830068	1.6616951967403617	1.136036957820919
Dead	30	wealth	school	1982	Risk ratio	10	1	6467	1	1	NA
Dead	30	wealth	school	1983	Risk ratio	1	1.5262241755548833	6658	1.0907844190947384	2.135490694708616	1.5262240913148886
Dead	30	wealth	school	1983	Risk ratio	2	1.070593505803201	6655	0.7448134028891712	1.538869360611022	1.0705935386871053
Dead	30	wealth	school	1983	Risk ratio	3	1.014131733692192	6680	0.7023901040541237	1.4642335834270892	1.014131736522872
Dead	30	wealth	school	1983	Risk ratio	4	0.8704725093297122	6709	0.5944164640852573	1.2747331515632414	0.8704724996256219
Dead	30	wealth	school	1983	Risk ratio	5	1.0167379615296654	6548	0.703095561429487	1.4702923552231268	1.0167379352424533
Dead	30	wealth	school	1983	Risk ratio	6	1.072194307248197	6754	0.7469651503961551	1.539028320648197	1.0721942552527142
Dead	30	wealth	school	1983	Risk ratio	7	1.0233232885838992	6620	0.7087612065045932	1.4774940990694307	1.0233232628352913
Dead	30	wealth	school	1983	Risk ratio	8	1.1386443452075337	6565	0.7954126317538799	1.629985304858995	1.1386443259675267
Dead	30	wealth	school	1983	Risk ratio	9	0.7499197127830547	6853	0.50522336765388	1.1131306610658414	0.7499197431875454
Dead	30	wealth	school	1983	Risk ratio	10	1	6424	1	1	NA
Dead	30	wealth	school	1984	Risk ratio	1	2.250519932823703	6509	1.561031876539039	3.244546109070667	2.250519917965629
Dead	30	wealth	school	1984	Risk ratio	2	1.5657275642132997	6539	1.0607441299631504	2.311116133754534	1.5657275856748685
Dead	30	wealth	school	1984	Risk ratio	3	2.029488584385717	6597	1.4002954374985488	2.9413965412097576	2.029488644099798
Dead	30	wealth	school	1984	Risk ratio	4	1.0096935832515912	6396	0.655824744985583	1.5545023114985883	1.009693558471114
Dead	30	wealth	school	1984	Risk ratio	5	1.3778011404348134	6402	0.9222978333151112	2.0582678664395293	1.377801144432423
Dead	30	wealth	school	1984	Risk ratio	6	1.147455596347364	6589	0.757411960865797	1.7383597927558077	1.1474556633358157
Dead	30	wealth	school	1984	Risk ratio	7	1.2025667857373545	6549	0.7968721525657131	1.8148040736737372	1.2025667668256161
Dead	30	wealth	school	1984	Risk ratio	8	1.1961058364665749	6321	0.7895484748172044	1.8120094699439637	1.1961058955412718
Dead	30	wealth	school	1984	Risk ratio	9	0.9681142605424876	6508	0.6271112305422477	1.4945439254300816	0.9681142908644101
Dead	30	wealth	school	1984	Risk ratio	10	1	6458	1	1	NA
Dead	30	wealth	school	1985	Risk ratio	1	1.4173747056019137	6281	0.9865849260203682	2.0362677779361267	1.4173747193500994
Dead	30	wealth	school	1985	Risk ratio	2	1.0554854398645408	6415	0.7181202531893698	1.5513410227833042	1.0554853897919205
Dead	30	wealth	school	1985	Risk ratio	3	0.8431848183597532	6097	0.5577191687087556	1.274764633272443	0.8431848383172154
Dead	30	wealth	school	1985	Risk ratio	4	1.106130169151333	6348	0.7550810152017308	1.6203876361516683	1.1061301647300532
Dead	30	wealth	school	1985	Risk ratio	5	0.7972159299960158	6134	0.5242759374053523	1.2122494599952185	0.7972159193142879
Dead	30	wealth	school	1985	Risk ratio	6	1.0839260531946036	6131	0.7362156912101221	1.5958581705206238	1.083926116524167
Dead	30	wealth	school	1985	Risk ratio	7	1.0496076797271683	6212	0.7116184115263592	1.5481280202431376	1.0496077374928545
Dead	30	wealth	school	1985	Risk ratio	8	0.9843598038813426	6369	0.6648481225040043	1.4574219907514452	0.9843598296594324
Dead	30	wealth	school	1985	Risk ratio	9	1.0555550199409325	6177	0.7156537965787	1.5568929749381493	1.0555550049055678
Dead	30	wealth	school	1985	Risk ratio	10	1	6144	1	1	NA
Dead	30	wealth	school	1986	Risk ratio	1	1.9722130940460318	6118	1.3450313288450877	2.891846897679171	1.9722131415245059
Dead	30	wealth	school	1986	Risk ratio	2	1.7602203302002482	5976	1.1893076289178788	2.605192862472045	1.7602203686301354
Dead	30	wealth	school	1986	Risk ratio	3	1.3972863499650547	6089	0.9284629721323753	2.102840239771746	1.3972864054795753
Dead	30	wealth	school	1986	Risk ratio	4	1.367816540255257	5994	0.9059777766847452	2.0650860541039515	1.3678165344664361
Dead	30	wealth	school	1986	Risk ratio	5	1.3685100050343275	6104	0.907905135274071	2.062791977810882	1.3685099304194532
Dead	30	wealth	school	1986	Risk ratio	6	1.0828462206584457	6000	0.7013177232869198	1.6719323552644796	1.082846153838957
Dead	30	wealth	school	1986	Risk ratio	7	1.1432343617745175	6089	0.7456788576177584	1.7527447961823663	1.1432343317591271
Dead	30	wealth	school	1986	Risk ratio	8	1.0130472065014744	6108	0.6526790213579416	1.5723879566985017	1.0130472016510343
Dead	30	wealth	school	1986	Risk ratio	9	1.149934350894469	5919	0.7483684336013586	1.766975993174389	1.1499343703982077
Dead	30	wealth	school	1986	Risk ratio	10	1	6033	1	1	NA
Dead	30	wealth	school	1987	Risk ratio	1	1.3086077788919006	6047	0.9184940258389017	1.864415165342304	1.3086077300132206
Dead	30	wealth	school	1987	Risk ratio	2	0.8775813617810647	5969	0.5935450189551574	1.2975410185266787	0.8775813400685498
Dead	30	wealth	school	1987	Risk ratio	3	1.0098075505284658	5960	0.6924597134745517	1.472592861833759	1.0098075218426898
Dead	30	wealth	school	1987	Risk ratio	4	0.804916337378941	5954	0.5391965205727645	1.2015846509422066	0.8049163080480339
Dead	30	wealth	school	1987	Risk ratio	5	0.6299910490780763	6015	0.41015742466706173	0.9676497656725803	0.6299910601492305
Dead	30	wealth	school	1987	Risk ratio	6	0.9118698897071572	5989	0.6193849966444273	1.3424714398821191	0.9118698746458432
Dead	30	wealth	school	1987	Risk ratio	7	0.8827947390315334	6060	0.5983686151327894	1.3024186981777168	0.882794694564739
Dead	30	wealth	school	1987	Risk ratio	8	1.0180062734842124	5912	0.6980866909876233	1.4845386642632419	1.0180062297347265
Dead	30	wealth	school	1987	Risk ratio	9	0.8752353486614605	5985	0.5919569631294715	1.2940750839766262	0.8752352579577216
Dead	30	wealth	school	1987	Risk ratio	10	1	5907	1	1	NA
Dead	30	wealth	school	1988	Risk ratio	1	1.8863302474542605	6348	1.2916403767422273	2.754824188369959	1.8863303402439282
Dead	30	wealth	school	1988	Risk ratio	2	1.4611369233897973	6328	0.9821651446923788	2.1736887872821815	1.4611370100976862
Dead	30	wealth	school	1988	Risk ratio	3	1.2792157556458632	6280	0.849804681934639	1.9256106802705693	1.279215764317058
Dead	30	wealth	school	1988	Risk ratio	4	1.2339890416043018	6633	0.8210760621681287	1.8545531657319114	1.2339891451712997
Dead	30	wealth	school	1988	Risk ratio	5	1.1165745486485137	5973	0.7287433004229756	1.7108065412606297	1.1165745856249312
Dead	30	wealth	school	1988	Risk ratio	6	1.0933745767641065	6377	0.7167651111695978	1.6678658845992225	1.0933746275594387
Dead	30	wealth	school	1988	Risk ratio	7	1.3197125993724044	6317	0.8795443344480408	1.980163466102117	1.319712680052409
Dead	30	wealth	school	1988	Risk ratio	8	1.0401731349545755	6266	0.6772465962177106	1.5975867608541041	1.0401731567152268
Dead	30	wealth	school	1988	Risk ratio	9	0.9841010477304655	6469	0.6391427884689422	1.5152403933221976	0.9841010975447219
Dead	30	wealth	school	1988	Risk ratio	10	1	6063	1	1	NA
Dead	30	wealth	school	1989	Risk ratio	1	2.338530927611102	6317	1.549566335895214	3.529198373001067	2.3385309473040152
Dead	30	wealth	school	1989	Risk ratio	2	1.7220042252876573	6434	1.1184491353646135	2.651259102002685	1.7220041957737688
Dead	30	wealth	school	1989	Risk ratio	3	1.8865450597906588	6388	1.233123510149677	2.886209145999622	1.8865450837817672
Dead	30	wealth	school	1989	Risk ratio	4	1.399525451652201	6111	0.8888175448470229	2.203682278294698	1.3995254453623869
Dead	30	wealth	school	1989	Risk ratio	5	1.2467369877186285	6704	0.7899715064364027	1.9676066666216057	1.2467370221924825
Dead	30	wealth	school	1989	Risk ratio	6	1.6265690305067622	5975	1.0451723420302825	2.531378535158467	1.6265690370091153
Dead	30	wealth	school	1989	Risk ratio	7	1.3660589026185315	6403	0.8693960392857947	2.1464519898177303	1.3660588781105476
Dead	30	wealth	school	1989	Risk ratio	8	1.4116971070045121	6196	0.8984613145318092	2.2181128589390333	1.4116970620576759
Dead	30	wealth	school	1989	Risk ratio	9	1.2021289795994028	6306	0.7542073064246171	1.916069943286706	1.2021289243868294
Dead	30	wealth	school	1989	Risk ratio	10	1	6220	1	1	NA
Dead	30	wealth	postcode	1981	Risk ratio	1	1.3408108352586228	6475	0.9519901655254354	1.888437187178355	1.340810810817958
Dead	30	wealth	postcode	1981	Risk ratio	2	1.1259166826052718	6409	0.7879206570565103	1.608903584673894	1.1259166796778655
Dead	30	wealth	postcode	1981	Risk ratio	3	1.426577824456348	6718	1.0198920955223774	1.9954310584743062	1.426577850556287
Dead	30	wealth	postcode	1981	Risk ratio	4	1.1812744262202979	6395	0.829796433048831	1.6816284462841964	1.181274433161098
Dead	30	wealth	postcode	1981	Risk ratio	5	1.075516662820344	6919	0.7545305278672911	1.5330541503139754	1.0755166931691693
Dead	30	wealth	postcode	1981	Risk ratio	6	1.179085046559768	6120	0.8251607387838864	1.684812782319233	1.1790849673246935
Dead	30	wealth	postcode	1981	Risk ratio	7	1.0531326112999624	6959	0.7378926347497354	1.5030484010428589	1.0531326340029028
Dead	30	wealth	postcode	1981	Risk ratio	8	1.1101414286303763	5586	0.7665527305031008	1.6077354296079014	1.1101414249961636
Dead	30	wealth	postcode	1981	Risk ratio	9	1.037735784388375	6519	0.7221733769051921	1.4911871952997902	1.037735849061519
Dead	30	wealth	postcode	1981	Risk ratio	10	1	6314	1	1	NA
Dead	30	wealth	postcode	1982	Risk ratio	1	1.927739274723395	6954	1.3219073875523695	2.8112251635536736	1.9277394304663478
Dead	30	wealth	postcode	1982	Risk ratio	2	1.5950708132971618	7263	1.0831399976157725	2.3489587724903287	1.5950709072748843
Dead	30	wealth	postcode	1982	Risk ratio	3	1.671972916630291	6533	1.1306050273735262	2.472564551687439	1.671973059783975
Dead	30	wealth	postcode	1982	Risk ratio	4	1.6241151605493025	6216	1.0916596057120547	2.4162752980728333	1.6241151865511159
Dead	30	wealth	postcode	1982	Risk ratio	5	1.8793300892713842	6957	1.2866665726012465	2.744986126743854	1.8793301709746177
Dead	30	wealth	postcode	1982	Risk ratio	6	1.5258142436672677	6508	1.024198732497757	2.273103310106642	1.5258143822390975
Dead	30	wealth	postcode	1982	Risk ratio	7	1.4566009794924502	6590	0.9750358253781906	2.176008467571559	1.4566009104104551
Dead	30	wealth	postcode	1982	Risk ratio	8	1.6161122335345803	6554	1.0902989398012857	2.395507198679998	1.616112297771151
Dead	30	wealth	postcode	1982	Risk ratio	9	1.7135039331513715	6761	1.1636214975199857	2.5232394625727315	1.713503919470395
Dead	30	wealth	postcode	1982	Risk ratio	10	1	6620	1	1	NA
Dead	30	wealth	postcode	1983	Risk ratio	1	0.9844164398670997	6911	0.6963286496402888	1.391692852879989	0.9844163778401718
Dead	30	wealth	postcode	1983	Risk ratio	2	0.8199236782549555	7001	0.5709361270849186	1.1774957237668457	0.8199236843673294
Dead	30	wealth	postcode	1983	Risk ratio	3	1.078978838672168	7192	0.7715242710891891	1.508954931810679	1.0789788477406177
Dead	30	wealth	postcode	1983	Risk ratio	4	1.1317800841911418	6199	0.8027549703669823	1.5956627034915196	1.131780087409667
Dead	30	wealth	postcode	1983	Risk ratio	5	1.2343426563510405	6459	0.8845518282254933	1.7224561408070325	1.2343426300622888
Dead	30	wealth	postcode	1983	Risk ratio	6	0.9920241571476743	6858	0.70171437048406	1.402439433904604	0.9920241451216754
Dead	30	wealth	postcode	1983	Risk ratio	7	1.1992369092709225	6914	0.8618990123359278	1.6686051162578783	1.1992368830557796
Dead	30	wealth	postcode	1983	Risk ratio	8	1.0102913590347076	6734	0.7146463975934524	1.428242703245884	1.0102912959952715
Dead	30	wealth	postcode	1983	Risk ratio	9	0.7642916674745154	6537	0.5246412228409708	1.1134118349788262	0.7642916633255269
Dead	30	wealth	postcode	1983	Risk ratio	10	1	6697	1	1	NA
Dead	30	wealth	postcode	1984	Risk ratio	1	1.4798390390099514	6665	1.0551561876486448	2.0754497215988965	1.4798390506736645
Dead	30	wealth	postcode	1984	Risk ratio	2	1.2723062455212892	6737	0.8981123396449621	1.8024061661810968	1.2723062598680441
Dead	30	wealth	postcode	1984	Risk ratio	3	1.071071274375752	7345	0.7509625936708059	1.5276307883586284	1.0710712296561669
Dead	30	wealth	postcode	1984	Risk ratio	4	1.1081131301260438	5616	0.7611617825469531	1.6132113497298979	1.108113183111448
Dead	30	wealth	postcode	1984	Risk ratio	5	0.9397482480756635	6997	0.6487628659232068	1.361247279845496	0.939748203777338
Dead	30	wealth	postcode	1984	Risk ratio	6	1.0860123130384294	6379	0.7533522523365916	1.5655661777361682	1.0860123416331562
Dead	30	wealth	postcode	1984	Risk ratio	7	0.9801801191467419	6349	0.67321392660687	1.4271140962711133	0.980180128581829
Dead	30	wealth	postcode	1984	Risk ratio	8	1.067276386049665	6601	0.7414361386066611	1.5363139969884136	1.0672763079982872
Dead	30	wealth	postcode	1984	Risk ratio	9	0.8252810962939178	6687	0.5599746208946408	1.2162852147009964	0.8252810745448772
Dead	30	wealth	postcode	1984	Risk ratio	10	1	6458	1	1	NA
Dead	30	wealth	postcode	1985	Risk ratio	1	1.8731864059993675	7049	1.2388692630978295	2.8322821289261015	1.8731863959435087
Dead	30	wealth	postcode	1985	Risk ratio	2	1.5913816637506815	5772	1.023082676889861	2.475357490683686	1.5913815908913973
Dead	30	wealth	postcode	1985	Risk ratio	3	2.158133888037799	7005	1.4396772078828455	3.2351290085106634	2.158133799863537
Dead	30	wealth	postcode	1985	Risk ratio	4	1.6479816625416281	5806	1.0633271437557672	2.554099870776535	1.6479817112030666
Dead	30	wealth	postcode	1985	Risk ratio	5	1.4009051473841507	6147	0.8952009806451345	2.192284341015686	1.4009050974031805
Dead	30	wealth	postcode	1985	Risk ratio	6	1.7548110905762175	6434	1.1476562949530806	2.68317436943854	1.7548110882778531
Dead	30	wealth	postcode	1985	Risk ratio	7	1.8199110752805545	6309	1.1917727538095764	2.779116951872138	1.8199109491652425
Dead	30	wealth	postcode	1985	Risk ratio	8	1.9332666529108353	6434	1.2734231107138914	2.93501755038966	1.9332664531866957
Dead	30	wealth	postcode	1985	Risk ratio	9	1.416140243779336	6216	0.9068107753343244	2.2115451464374205	1.4161401657066928
Dead	30	wealth	postcode	1985	Risk ratio	10	1	6315	1	1	NA
Dead	30	wealth	postcode	1986	Risk ratio	1	1.3539069194975288	6307	0.921503405536777	1.9892101557245274	1.3539069143883173
Dead	30	wealth	postcode	1986	Risk ratio	2	1.6674528055998463	6360	1.1532302209519447	2.410966076301099	1.6674528301815197
Dead	30	wealth	postcode	1986	Risk ratio	3	1.4913864714434875	6095	1.0201017032712114	2.180403516724825	1.4913863822730624
Dead	30	wealth	postcode	1986	Risk ratio	4	1.1303945326170217	6092	0.7550185554815689	1.692397946249521	1.130394556195883
Dead	30	wealth	postcode	1986	Risk ratio	5	1.3167485355018935	5962	0.8900011351102425	1.9481172986550184	1.3167484980552913
Dead	30	wealth	postcode	1986	Risk ratio	6	1.2809917877774593	6666	0.8718383189731285	1.882160706620939	1.2809917355305909
Dead	30	wealth	postcode	1986	Risk ratio	7	1.1655675251859852	5790	0.7770357475463782	1.7483723473383095	1.165567593022146
Dead	30	wealth	postcode	1986	Risk ratio	8	1.1835759325408568	6051	0.7934568102504549	1.7655051336083438	1.1835759679013762
Dead	30	wealth	postcode	1986	Risk ratio	9	1.1666098454235065	6139	0.7820740394943609	1.7402171561894348	1.1666099009259523
Dead	30	wealth	postcode	1986	Risk ratio	10	1	6060	1	1	NA
Dead	30	wealth	postcode	1987	Risk ratio	1	1.0045530490634609	6287	0.6770940056251186	1.4903791995995366	1.0045530459648253
Dead	30	wealth	postcode	1987	Risk ratio	2	1.3032570845368139	6106	0.8967638195350256	1.8940091930295768	1.3032570422505512
Dead	30	wealth	postcode	1987	Risk ratio	3	1.2900819646705979	6560	0.8920070074199589	1.8658052993628622	1.2900819359687845
Dead	30	wealth	postcode	1987	Risk ratio	4	1.039521745768883	5954	0.6993063073093173	1.5452534284280612	1.0395217500808196
Dead	30	wealth	postcode	1987	Risk ratio	5	1.2019355371069547	5780	0.8174785622164237	1.7672011742510974	1.201935553627549
Dead	30	wealth	postcode	1987	Risk ratio	6	0.9833837613161809	6037	0.6587706519748778	1.467951755449955	0.9833837170735711
Dead	30	wealth	postcode	1987	Risk ratio	7	1.2211352123441197	5896	0.8331780857265537	1.7897385174197307	1.2211350915827666
Dead	30	wealth	postcode	1987	Risk ratio	8	1.1065111575488236	5936	0.7486630278531251	1.6354044610529552	1.1065111185959289
Dead	30	wealth	postcode	1987	Risk ratio	9	0.8784774453355546	6039	0.5814939021527525	1.3271377980820973	0.8784773969210423
Dead	30	wealth	postcode	1987	Risk ratio	10	1	6063	1	1	NA
Dead	30	wealth	postcode	1988	Risk ratio	1	1.0515549261883395	6554	0.7315975496278083	1.5114426484848191	1.0515549144169594
Dead	30	wealth	postcode	1988	Risk ratio	2	1.0725009079440677	6426	0.7461823058459267	1.5415243881368828	1.07250091956031
Dead	30	wealth	postcode	1988	Risk ratio	3	1.0631162714553766	6589	0.7406760564315368	1.5259249606736662	1.0631162129711969
Dead	30	wealth	postcode	1988	Risk ratio	4	0.9931658900178545	6143	0.6833954353971745	1.44334959325374	0.9931659094592274
Dead	30	wealth	postcode	1988	Risk ratio	5	1.041713842832104	6399	0.7226442350996101	1.50166265143463	1.0417139041616132
Dead	30	wealth	postcode	1988	Risk ratio	6	1.0258429872609034	6498	0.7116255208940953	1.478802627017248	1.0258429167034813
Dead	30	wealth	postcode	1988	Risk ratio	7	0.8533369814962581	6620	0.5827365204834785	1.2495939451323284	0.8533369953328145
Dead	30	wealth	postcode	1988	Risk ratio	8	0.600676670022788	6207	0.3906900897715424	0.9235259709796751	0.6006766555380691
Dead	30	wealth	postcode	1988	Risk ratio	9	0.979353826661844	6345	0.6750428964041298	1.4208488284150156	0.9793538219079387
Dead	30	wealth	postcode	1988	Risk ratio	10	1	6214	1	1	NA
Dead	30	wealth	postcode	1989	Risk ratio	1	1.1888425606008601	6453	0.8326099509969668	1.697489019553537	1.1888423988857226
Dead	30	wealth	postcode	1989	Risk ratio	2	1.1206413654261766	6742	0.7838328198604483	1.602174454443027	1.1206412987813956
Dead	30	wealth	postcode	1989	Risk ratio	3	1.03280952237769	6415	0.7142239453053275	1.4935027045847216	1.032809466451909
Dead	30	wealth	postcode	1989	Risk ratio	4	0.9209029198738009	6311	0.6288858490840568	1.3485152299216117	0.920902896820308
Dead	30	wealth	postcode	1989	Risk ratio	5	0.8409076643240482	6082	0.566575232704319	1.248070061151547	0.8409075961889222
Dead	30	wealth	postcode	1989	Risk ratio	6	0.8898311355378861	6662	0.6088455469302572	1.3004929175862765	0.889831063565856
Dead	30	wealth	postcode	1989	Risk ratio	7	0.8983568045517901	6340	0.6122304398700575	1.3182043954102256	0.8983567536567229
Dead	30	wealth	postcode	1989	Risk ratio	8	0.7540471587823667	6166	0.5025361392957287	1.1314351657514228	0.7540471205834174
Dead	30	wealth	postcode	1989	Risk ratio	9	0.8174146681385918	6399	0.5520834223903945	1.2102640427432785	0.8174146528621468
Dead	30	wealth	postcode	1989	Risk ratio	10	1	6393	1	1	NA
Dead	30	wealth	parents	1981	mean	1	1.4620342254638672	6361	0.01195004538167672	0.01787653553929861	NA
Dead	30	wealth	parents	1981	mean	2	1.1004558801651	6361	0.00871981644457035	0.013879561678407391	NA
Dead	30	wealth	parents	1981	mean	3	1.0375727415084839	6361	0.008164335401057298	0.013178137887486077	NA
Dead	30	wealth	parents	1981	mean	4	1.0216913223266602	6362	0.008024551706330934	0.013000392079417849	NA
Dead	30	wealth	parents	1981	mean	5	1.0847350358963013	6361	0.008580742585943709	0.01370440932842544	NA
Dead	30	wealth	parents	1981	mean	6	1.0847350358963013	6361	0.008580742585943709	0.01370440932842544	NA
Dead	30	wealth	parents	1981	mean	7	0.7701980471611023	6362	0.00583106084231857	0.010167053386489256	NA
Dead	30	wealth	parents	1981	mean	8	0.7545983195304871	6361	0.005696505479820127	0.00998989605376861	NA
Dead	30	wealth	parents	1981	mean	9	0.9589686989784241	6361	0.007473224869548035	0.012298117375952386	NA
Dead	30	wealth	parents	1981	mean	10	0.9430996179580688	6362	0.007334314701734767	0.012119744847469966	NA
Dead	30	wealth	parents	1982	mean	1	1.0596426725387573	6606	0.0083961027083967	0.013365608176323648	NA
Dead	30	wealth	parents	1982	mean	2	1.1200242042541504	6607	0.008931616774929594	0.014036935680385384	NA
Dead	30	wealth	parents	1982	mean	3	1.1048887968063354	6607	0.008797240005246756	0.013868779102012892	NA
Dead	30	wealth	parents	1982	mean	4	1.0293673276901245	6606	0.008128415309474047	0.013028137338861968	NA
Dead	30	wealth	parents	1982	mean	5	1.0594823360443115	6607	0.008394830671824	0.013363588391269663	NA
Dead	30	wealth	parents	1982	mean	6	0.8021795153617859	6607	0.0061384185987103605	0.010476933547442708	NA
Dead	30	wealth	parents	1982	mean	7	0.8779897093772888	6606	0.006798370364349617	0.011332391102064715	NA
Dead	30	wealth	parents	1982	mean	8	0.7870440483093262	6607	0.006007182526904755	0.010305636271192983	NA
Dead	30	wealth	parents	1982	mean	9	0.8929923176765442	6607	0.006929640477005131	0.011500911757479911	NA
Dead	30	wealth	parents	1982	mean	10	0.9081277251243591	6607	0.007062102323885632	0.011670983258654741	NA
Dead	30	wealth	parents	1983	mean	1	1.322115421295166	6656	0.010744379875475317	0.01625948499618785	NA
Dead	30	wealth	parents	1983	mean	2	1.0365028381347656	6657	0.008198835945609467	0.013095989895479875	NA
Dead	30	wealth	parents	1983	mean	3	1.2167643308639526	6657	0.009801133938204094	0.01509684026610259	NA
Dead	30	wealth	parents	1983	mean	4	1.0214811563491821	6657	0.008066083059058067	0.01292848041842983	NA
Dead	30	wealth	parents	1983	mean	5	1.006459355354309	6657	0.007933460679371831	0.012760840434514621	NA
Dead	30	wealth	parents	1983	mean	6	0.8562415838241577	6657	0.0066151020527105125	0.011076575425161486	NA
Dead	30	wealth	parents	1983	mean	7	0.9313504099845886	6657	0.007272410386144759	0.011920578909734466	NA
Dead	30	wealth	parents	1983	mean	8	0.8261979818344116	6657	0.006353332895326655	0.010737819855342452	NA
Dead	30	wealth	parents	1983	mean	9	0.7210455536842346	6657	0.005443019571865277	0.009546296633593711	NA
Dead	30	wealth	parents	1983	mean	10	0.6459366083145142	6657	0.004799209592206041	0.008688794795245723	NA
Dead	30	wealth	parents	1984	mean	1	1.2630929946899414	6492	0.010188158031499932	0.015650135572907925	NA
Dead	30	wealth	parents	1984	mean	2	1.4171288013458252	6492	0.01156994565959149	0.01734724082217285	NA
Dead	30	wealth	parents	1984	mean	3	0.8934073448181152	6492	0.006917856112804272	0.011531094585948014	NA
Dead	30	wealth	parents	1984	mean	4	1.2630929946899414	6492	0.010188158031499932	0.015650135572907925	NA
Dead	30	wealth	parents	1984	mean	5	0.7393715381622314	6492	0.005581467323836553	0.00978859049755925	NA
Dead	30	wealth	parents	1984	mean	6	0.7701786756515503	6492	0.005847154951630803	0.010138681445236296	NA
Dead	30	wealth	parents	1984	mean	7	0.569932222366333	6492	0.004137815036027178	0.007845460620276492	NA
Dead	30	wealth	parents	1984	mean	8	0.6931608319282532	6492	0.0051846248528924525	0.009261765105296405	NA
Dead	30	wealth	parents	1984	mean	9	0.8009858131408691	6492	0.006113682366882385	0.01048793260545601	NA
Dead	30	wealth	parents	1984	mean	10	0.7084552645683289	6493	0.005315851627527433	0.009436156625740186	NA
Dead	30	wealth	parents	1985	mean	1	1.0702875852584839	6260	0.008437096316407246	0.013568802097031497	NA
Dead	30	wealth	parents	1985	mean	2	1.0702875852584839	6260	0.008437096316407246	0.013568802097031497	NA
Dead	30	wealth	parents	1985	mean	3	0.9424920082092285	6260	0.00731411670285272	0.012137438644085048	NA
Dead	30	wealth	parents	1985	mean	4	1.0860884189605713	6261	0.008576771252345263	0.0137448564759673	NA
Dead	30	wealth	parents	1985	mean	5	0.8146964907646179	6260	0.006202139073214606	0.010695073207222187	NA
Dead	30	wealth	parents	1985	mean	6	0.7188498377799988	6260	0.005376920558051687	0.009604534422509371	NA
Dead	30	wealth	parents	1985	mean	7	0.830538272857666	6261	0.006339440408496	0.010874316640193053	NA
Dead	30	wealth	parents	1985	mean	8	0.6230031847953796	6260	0.004560890645794367	0.008504807034890958	NA
Dead	30	wealth	parents	1985	mean	9	0.7507987022399902	6260	0.005651058498083723	0.009968982249102578	NA
Dead	30	wealth	parents	1985	mean	10	0.6708193421363831	6261	0.004966846356246572	0.009054491517677784	NA
Dead	30	wealth	parents	1986	mean	1	1.237011432647705	6063	0.009880471500590508	0.015477280117761267	NA
Dead	30	wealth	parents	1986	mean	2	1.0061025619506836	6063	0.007840898556011526	0.012901601421094495	NA
Dead	30	wealth	parents	1986	mean	3	1.26999831199646	6063	0.010174004704709654	0.015843068576677232	NA
Dead	30	wealth	parents	1986	mean	4	0.8576611876487732	6063	0.0065466514232985175	0.01122890107014952	NA
Dead	30	wealth	parents	1986	mean	5	1.0061025619506836	6063	0.007840898556011526	0.012901601421094495	NA
Dead	30	wealth	parents	1986	mean	6	0.7751938104629517	6063	0.005834825801466352	0.010292422534393914	NA
Dead	30	wealth	parents	1986	mean	7	0.7422068119049072	6063	0.005551769062452691	0.00991615761037247	NA
Dead	30	wealth	parents	1986	mean	8	0.6927263736724854	6063	0.005129173964504282	0.009349770213768215	NA
Dead	30	wealth	parents	1986	mean	9	0.6597394347190857	6063	0.004848878559889505	0.008970743955347886	NA
Dead	30	wealth	parents	1986	mean	10	0.8081807494163513	6063	0.006118867545479114	0.010667702453416259	NA
Dead	30	wealth	parents	1987	mean	1	0.9370816946029663	5976	0.007223731371705931	0.012148263624887112	NA
Dead	30	wealth	parents	1987	mean	2	1.2884873151779175	5976	0.010322291007952887	0.016073301568814626	NA
Dead	30	wealth	parents	1987	mean	3	1.0040160417556763	5976	0.0078085170987559314	0.012901306008346535	NA
Dead	30	wealth	parents	1987	mean	4	0.953815221786499	5976	0.007369649766429785	0.012336802257790614	NA
Dead	30	wealth	parents	1987	mean	5	0.7362784147262573	5976	0.005489462589479235	0.009869048075585538	NA
Dead	30	wealth	parents	1987	mean	6	0.7362784147262573	5976	0.005489462589479235	0.009869048075585538	NA
Dead	30	wealth	parents	1987	mean	7	0.7864792943000793	5976	0.005919841986390103	0.01044203976155674	NA
Dead	30	wealth	parents	1987	mean	8	0.6191432476043701	5976	0.0044953524597435264	0.008521959011929758	NA
Dead	30	wealth	parents	1987	mean	9	0.7195448279380798	5976	0.005346541104756064	0.009677512532681355	NA
Dead	30	wealth	parents	1987	mean	10	0.7863476872444153	5977	0.005918850716621531	0.010440295315647073	NA
Dead	30	wealth	parents	1988	mean	1	0.9674860835075378	6305	0.007539663458404518	0.012407177755167134	NA
Dead	30	wealth	parents	1988	mean	2	1.0783380270004272	6306	0.008515505054490996	0.013646931154616293	NA
Dead	30	wealth	parents	1988	mean	3	1.0785090923309326	6305	0.00851685701478174	0.01364909211129355	NA
Dead	30	wealth	parents	1988	mean	4	0.8087535500526428	6306	0.006156858680287786	0.010617169559793516	NA
Dead	30	wealth	parents	1988	mean	5	0.9990485310554504	6306	0.007816866486159134	0.012760743849705219	NA
Dead	30	wealth	parents	1988	mean	6	0.5709754228591919	6305	0.004127271427281609	0.007894184384491335	NA
Dead	30	wealth	parents	1988	mean	7	0.8246114253997803	6306	0.006294163275612907	0.01079683013911698	NA
Dead	30	wealth	parents	1988	mean	8	0.7295796871185303	6305	0.005474482122522642	0.009717127849969785	NA
Dead	30	wealth	parents	1988	mean	9	0.5867427587509155	6306	0.004259945793524006	0.008076570001477068	NA
Dead	30	wealth	parents	1988	mean	10	0.7294639945030212	6306	0.005473613301923129	0.009715589064915235	NA
Dead	30	wealth	parents	1989	mean	1	1.1111111640930176	6300	0.008804333366400947	0.014013730787072166	NA
Dead	30	wealth	parents	1989	mean	2	0.8411363959312439	6301	0.0064367800672209515	0.01098498375318758	NA
Dead	30	wealth	parents	1989	mean	3	1.031582236289978	6301	0.008102313752547597	0.013126048561534898	NA
Dead	30	wealth	parents	1989	mean	4	0.8728773593902588	6301	0.00671260662992488	0.011343590272762646	NA
Dead	30	wealth	parents	1989	mean	5	0.6983018517494202	6301	0.005206104773528676	0.009360710176624387	NA
Dead	30	wealth	parents	1989	mean	6	0.7936508655548096	6300	0.006025501929340614	0.01044722497837583	NA
Dead	30	wealth	parents	1989	mean	7	0.6189494132995605	6301	0.004531192459445765	0.008449539785009813	NA
Dead	30	wealth	parents	1989	mean	8	0.8411363959312439	6301	0.0064367800672209515	0.01098498375318758	NA
Dead	30	wealth	parents	1989	mean	9	0.6665608882904053	6301	0.004935292485896189	0.00899708938197788	NA
Dead	30	wealth	parents	1989	mean	10	0.5554673671722412	6301	0.003996807101983095	0.007715058977914495	NA
Dead	30	wealth	school	1981	mean	1	1.3212103843688965	7039	0.010797745777113604	0.016157490959463828	NA
Dead	30	wealth	school	1981	mean	2	1.2708913087844849	5744	0.010120503471012458	0.015948666998320156	NA
Dead	30	wealth	school	1981	mean	3	0.7932729721069336	6303	0.006022631627970574	0.010442259633163375	NA
Dead	30	wealth	school	1981	mean	4	0.9665663242340088	6311	0.007532488587974212	0.012395400281653118	NA
Dead	30	wealth	school	1981	mean	5	0.98591548204422	6390	0.007714011947402825	0.012593257110945489	NA
Dead	30	wealth	school	1981	mean	6	0.7180768251419067	6406	0.005388102126423767	0.009564133344050317	NA
Dead	30	wealth	school	1981	mean	7	0.6991896033287048	6293	0.005212728113321259	0.009372593658126782	NA
Dead	30	wealth	school	1981	mean	8	1.0699456930160522	6262	0.008434398903231522	0.013564475426192945	NA
Dead	30	wealth	school	1981	mean	9	0.9130982756614685	6352	0.007070465954206507	0.011784859433807547	NA
Dead	30	wealth	school	1981	mean	10	0.8545655608177185	6319	0.006555852313892751	0.011132628339796493	NA
Dead	30	wealth	school	1982	mean	1	1.1025524139404297	6621	0.008778619670083452	0.013839500288272171	NA
Dead	30	wealth	school	1982	mean	2	1.0864574909210205	6535	0.008622905978751358	0.013680962334795002	NA
Dead	30	wealth	school	1982	mean	3	0.9698439240455627	6599	0.007602706313422992	0.012364675857258683	NA
Dead	30	wealth	school	1982	mean	4	1.1748757362365723	6639	0.009424569175097463	0.014637642727980356	NA
Dead	30	wealth	school	1982	mean	5	0.753498375415802	6503	0.005704529658397377	0.00994691343656808	NA
Dead	30	wealth	school	1982	mean	6	0.7687844038009644	6894	0.005882672429107788	0.010041361122030606	NA
Dead	30	wealth	school	1982	mean	7	0.9494689106941223	6214	0.007368311196176858	0.012227148036359312	NA
Dead	30	wealth	school	1982	mean	8	0.8304393887519836	6623	0.006385975922653604	0.01079286554022232	NA
Dead	30	wealth	school	1982	mean	9	0.8607671856880188	6622	0.0066500956506153185	0.01113503542338841	NA
Dead	30	wealth	school	1982	mean	10	0.7576928734779358	6467	0.0057363105466211005	0.010002208078629633	NA
Dead	30	wealth	school	1983	mean	1	1.3066987991333008	6658	0.010606369479679264	0.016089171073184076	NA
Dead	30	wealth	school	1983	mean	2	0.9166040420532227	6655	0.007142782944499936	0.011755618466453783	NA
Dead	30	wealth	school	1983	mean	3	0.8682634830474854	6680	0.006722994177484973	0.011207032972177417	NA
Dead	30	wealth	school	1983	mean	4	0.7452675700187683	6709	0.005657883552547345	0.009811193060940398	NA
Dead	30	wealth	school	1983	mean	5	0.8704948425292969	6548	0.0067253147889771575	0.011260691063170725	NA
Dead	30	wealth	school	1983	mean	6	0.917974591255188	6754	0.007167872162979279	0.011749626804657591	NA
Dead	30	wealth	school	1983	mean	7	0.8761329650878906	6620	0.006783980644067684	0.01130846005906935	NA
Dead	30	wealth	school	1983	mean	8	0.9748667478561401	6565	0.007642117336020463	0.012428615021761796	NA
Dead	30	wealth	school	1983	mean	9	0.642054557800293	6853	0.0047864656661403574	0.008607669136633673	NA
Dead	30	wealth	school	1983	mean	10	0.8561643958091736	6424	0.006583969364249117	0.011126713070905469	NA
Dead	30	wealth	school	1984	mean	1	1.4287909269332886	6509	0.011678005146908914	0.01747078651661017	NA
Dead	30	wealth	school	1984	mean	2	0.9940357804298401	6539	0.007807134614195017	0.012649032582131667	NA
Dead	30	wealth	school	1984	mean	3	1.2884644269943237	6597	0.010432774679154806	0.015903482585195947	NA
Dead	30	wealth	school	1984	mean	4	0.6410256624221802	6396	0.004728949863112762	0.00868411034674316	NA
Dead	30	wealth	school	1984	mean	5	0.8747266530990601	6402	0.006742629238397633	0.011341093183608793	NA
Dead	30	wealth	school	1984	mean	6	0.7284868359565735	6589	0.005499236208091548	0.009644683063183244	NA
Dead	30	wealth	school	1984	mean	7	0.7634753584861755	6549	0.005796222896175759	0.010050560437932609	NA
Dead	30	wealth	school	1984	mean	8	0.7593734860420227	6321	0.005732582658168059	0.010053023901416788	NA
Dead	30	wealth	school	1984	mean	9	0.6146281361579895	6508	0.004517094899209729	0.00835813545627223	NA
Dead	30	wealth	school	1984	mean	10	0.6348714828491211	6458	0.004683517332093207	0.00860084740630761	NA
Dead	30	wealth	school	1985	mean	1	1.1303932666778564	6281	0.00897197471689872	0.01423329780688269	NA
Dead	30	wealth	school	1985	mean	2	0.8417771458625793	6415	0.006457660370720704	0.010966271897773472	NA
Dead	30	wealth	school	1985	mean	3	0.6724618673324585	6097	0.004961034602078314	0.009109394764117257	NA
Dead	30	wealth	school	1985	mean	4	0.882167637348175	6348	0.006800037062139942	0.011437423613114643	NA
Dead	30	wealth	school	1985	mean	5	0.6358004808425903	6134	0.00465464483198099	0.00867927057945078	NA
Dead	30	wealth	school	1985	mean	6	0.8644592761993408	6131	0.006615416898246862	0.011289114059560323	NA
Dead	30	wealth	school	1985	mean	7	0.837089478969574	6212	0.006389488855735557	0.010959965684753067	NA
Dead	30	wealth	school	1985	mean	8	0.7850525975227356	6369	0.005960169674133608	0.010334203799878748	NA
Dead	30	wealth	school	1985	mean	9	0.8418326377868652	6177	0.006425724313137306	0.01102197427922722	NA
Dead	30	wealth	school	1985	mean	10	0.7975260615348816	6144	0.006038131081606919	0.010527269881128672	NA
Dead	30	wealth	school	1986	mean	1	1.2749264240264893	6118	0.010228062642711536	0.015881966487557027	NA
Dead	30	wealth	school	1986	mean	2	1.1378848552703857	5976	0.008986240180687796	0.014399239147433513	NA
Dead	30	wealth	school	1986	mean	3	0.9032681584358215	6089	0.006946532283384296	0.011737928750126463	NA
Dead	30	wealth	school	1986	mean	4	0.8842175602912903	5994	0.006766757207295811	0.011546741002823822	NA
Dead	30	wealth	school	1986	mean	5	0.884665846824646	6104	0.006786975878471999	0.011524150822300051	NA
Dead	30	wealth	school	1986	mean	6	0.7000000476837158	6000	0.0051830721696670135	0.009447803649287137	NA
Dead	30	wealth	school	1986	mean	7	0.7390376329421997	6089	0.005528044023506875	0.00987387632103754	NA
Dead	30	wealth	school	1986	mean	8	0.6548788547515869	6108	0.004813128581917454	0.008904743418785865	NA
Dead	30	wealth	school	1986	mean	9	0.7433688044548035	5919	0.005542369118721017	0.009963948154708217	NA
Dead	30	wealth	school	1986	mean	10	0.64644455909729	6033	0.004732626785964825	0.008824373075463037	NA
Dead	30	wealth	school	1987	mean	1	1.1741359233856201	6047	0.009319538031240334	0.014783135921337254	NA
Dead	30	wealth	school	1987	mean	2	0.787401556968689	5969	0.005926790182515845	0.010454267224625243	NA
Dead	30	wealth	school	1987	mean	3	0.9060402512550354	5960	0.006951107845410719	0.01180215036793051	NA
Dead	30	wealth	school	1987	mean	4	0.7222035527229309	5954	0.005366312272057137	0.009713219374036294	NA
Dead	30	wealth	school	1987	mean	5	0.565253496170044	6015	0.004047936907733113	0.007888157324390162	NA
Dead	30	wealth	school	1987	mean	6	0.8181666135787964	5989	0.006194537380117153	0.010799314287825199	NA
Dead	30	wealth	school	1987	mean	7	0.7920792102813721	6060	0.005979688583345615	0.010485362407633205	NA
Dead	30	wealth	school	1987	mean	8	0.9133964776992798	5912	0.007007596958699433	0.011897821585594924	NA
Dead	30	wealth	school	1987	mean	9	0.785296618938446	5985	0.0059109324935554056	0.010426360703042386	NA
Dead	30	wealth	school	1987	mean	10	0.8972405195236206	5907	0.006866511657029472	0.01171653774227031	NA
Dead	30	wealth	school	1988	mean	1	1.2444864511489868	6348	0.00999752601788207	0.015481929014161849	NA
Dead	30	wealth	school	1988	mean	2	0.9639696478843689	6328	0.007512233745885018	0.01236215187149146	NA
Dead	30	wealth	school	1988	mean	3	0.8439490795135498	6280	0.006458322954072296	0.011021662742656022	NA
Dead	30	wealth	school	1988	mean	4	0.8141112327575684	6633	0.0062452471489260145	0.0106063620863754	NA
Dead	30	wealth	school	1988	mean	5	0.7366482615470886	5973	0.0054922219490604616	0.009873997726242017	NA
Dead	30	wealth	school	1988	mean	6	0.7213423252105713	6377	0.00541262405475552	0.009607567159712851	NA
Dead	30	wealth	school	1988	mean	7	0.8706664443016052	6317	0.006695589641146022	0.011314901456020968	NA
Dead	30	wealth	school	1988	mean	8	0.6862432360649109	6266	0.005098907929436114	0.009230235703741584	NA
Dead	30	wealth	school	1988	mean	9	0.6492502689361572	6469	0.004807030470623105	0.008763742022342945	NA
Dead	30	wealth	school	1988	mean	10	0.6597394347190857	6063	0.004848878559889505	0.008970743955347886	NA
Dead	30	wealth	school	1989	mean	1	1.203102707862854	6317	0.00962355867105306	0.01503161735827423	NA
Dead	30	wealth	school	1989	mean	2	0.8859185576438904	6434	0.00684458185593613	0.011459916565539557	NA
Dead	30	wealth	school	1989	mean	3	0.9705697894096375	6388	0.00757894109645245	0.012421783208790426	NA
Dead	30	wealth	school	1989	mean	4	0.7200130820274353	6111	0.005368097682170208	0.00965133649926916	NA
Dead	30	wealth	school	1989	mean	5	0.6414080858230591	6704	0.0047655398081071455	0.008627957842698864	NA
Dead	30	wealth	school	1989	mean	6	0.8368200659751892	5975	0.006353535908098104	0.011014621373860748	NA
Dead	30	wealth	school	1989	mean	7	0.7027955651283264	6403	0.005256744710366612	0.009390325835057419	NA
Dead	30	wealth	school	1989	mean	8	0.7262750267982483	6196	0.005432503855457728	0.0097036023569331	NA
Dead	30	wealth	school	1989	mean	9	0.61845862865448	6306	0.004527597167248321	0.00844284897704993	NA
Dead	30	wealth	school	1989	mean	10	0.5144694447517395	6220	0.0036467018028385726	0.007253553171450067	NA
Dead	30	wealth	postcode	1981	mean	1	1.1891891956329346	6475	0.009525950823390094	0.014836654717111136	NA
Dead	30	wealth	postcode	1981	mean	2	0.9985957145690918	6409	0.0078283102851053	0.01273066652218029	NA
Dead	30	wealth	postcode	1981	mean	3	1.265257477760315	6718	0.010244661937912318	0.015617515842637947	NA
Dead	30	wealth	postcode	1981	mean	4	1.0476934909820557	6395	0.008258811386773979	0.013282816063720518	NA
Dead	30	wealth	postcode	1981	mean	5	0.9538950324058533	6919	0.007505307478311452	0.01211690395448289	NA
Dead	30	wealth	postcode	1981	mean	6	1.045751690864563	6120	0.008198350860382203	0.013330857514336833	NA
Dead	30	wealth	postcode	1981	mean	7	0.93404221534729	6959	0.007335527663886134	0.011886719404678173	NA
Dead	30	wealth	postcode	1981	mean	8	0.9846043586730957	5586	0.007572666941996994	0.012793109021300467	NA
Dead	30	wealth	postcode	1981	mean	9	0.9203864932060242	6519	0.007157519694827365	0.011828294938644377	NA
Dead	30	wealth	postcode	1981	mean	10	0.8869179487228394	6314	0.00683668695144105	0.011498920166233825	NA
Dead	30	wealth	postcode	1982	mean	1	1.1647971868515015	6954	0.009382107387204639	0.014453080551786297	NA
Dead	30	wealth	postcode	1982	mean	2	0.9637890458106995	7263	0.00763592587648858	0.012158294161998068	NA
Dead	30	wealth	postcode	1982	mean	3	1.0102555751800537	6533	0.007949180138445587	0.01283172141415244	NA
Dead	30	wealth	postcode	1982	mean	4	0.9813385009765625	6216	0.007647718805516414	0.012584542684401711	NA
Dead	30	wealth	postcode	1982	mean	5	1.1355469226837158	6957	0.009121485227085429	0.014128786996197374	NA
Dead	30	wealth	postcode	1982	mean	6	0.9219421744346619	6508	0.007169628467271448	0.01184825757983788	NA
Dead	30	wealth	postcode	1982	mean	7	0.8801214694976807	6590	0.0068148906897231585	0.011359865189549637	NA
Dead	30	wealth	postcode	1982	mean	8	0.9765028953552246	6554	0.007654955589304674	0.012449443037679421	NA
Dead	30	wealth	postcode	1982	mean	9	1.0353498458862305	6761	0.008203432338844185	0.013059661511365544	NA
Dead	30	wealth	postcode	1982	mean	10	0.6042296290397644	6620	0.00444062063095053	0.008216907382351467	NA
Dead	30	wealth	postcode	1983	mean	1	0.9260599613189697	6911	0.007259174572037589	0.011807272519459325	NA
Dead	30	wealth	postcode	1983	mean	2	0.7713183760643005	7001	0.005916714724661449	0.010049593646223976	NA
Dead	30	wealth	postcode	1983	mean	3	1.0150166749954224	7192	0.008081006775972427	0.01274233399357966	NA
Dead	30	wealth	postcode	1983	mean	4	1.0646878480911255	6199	0.008377911186409638	0.013521964817598492	NA
Dead	30	wealth	postcode	1983	mean	5	1.161170482635498	6459	0.009274066305725373	0.01452993071337624	NA
Dead	30	wealth	postcode	1983	mean	6	0.9332166910171509	6858	0.007315325058863747	0.011898388870830128	NA
Dead	30	wealth	postcode	1983	mean	7	1.1281458139419556	6914	0.009049336613275073	0.014056347402782561	NA
Dead	30	wealth	postcode	1983	mean	8	0.9504010081291199	6734	0.0074501521821528	0.012117161715994335	NA
Dead	30	wealth	postcode	1983	mean	9	0.7189842462539673	6537	0.005411415510894892	0.009547127581255643	NA
Dead	30	wealth	postcode	1983	mean	10	0.940719723701477	6697	0.0073600702292244795	0.012016818422539773	NA
Dead	30	wealth	postcode	1984	mean	1	1.2603150606155396	6665	0.010191856707581111	0.015575956169932135	NA
Dead	30	wealth	postcode	1984	mean	2	1.0835683345794678	6737	0.008627316949493286	0.013601578320639473	NA
Dead	30	wealth	postcode	1984	mean	3	0.9121851921081543	7345	0.007189701908555248	0.011567194616303822	NA
Dead	30	wealth	postcode	1984	mean	4	0.9437321424484253	5616	0.007222652859179537	0.01232264207939761	NA
Dead	30	wealth	postcode	1984	mean	5	0.8003430366516113	6997	0.006168798852326381	0.010377991915909053	NA
Dead	30	wealth	postcode	1984	mean	6	0.9249098300933838	6379	0.007177547621426692	0.011911358096624117	NA
Dead	30	wealth	postcode	1984	mean	7	0.8347771167755127	6349	0.006388074784593552	0.010902055865240805	NA
Dead	30	wealth	postcode	1984	mean	8	0.9089532494544983	6601	0.007068527165014958	0.011681576011996991	NA
Dead	30	wealth	postcode	1984	mean	9	0.7028563022613525	6687	0.0052899377075689485	0.009333254221707365	NA
Dead	30	wealth	postcode	1984	mean	10	0.8516568541526794	6458	0.006549276296759873	0.011068218583944078	NA
Dead	30	wealth	postcode	1985	mean	1	0.9788622260093689	7049	0.007742477062276793	0.012368773084045291	NA
Dead	30	wealth	postcode	1985	mean	2	0.8316008448600769	5772	0.0062783148251129295	0.011007730772315859	NA
Dead	30	wealth	postcode	1985	mean	3	1.1277658939361572	7005	0.00905892014275787	0.014032122759491705	NA
Dead	30	wealth	postcode	1985	mean	4	0.8611780405044556	5806	0.006538640182653918	0.011334732018069147	NA
Dead	30	wealth	postcode	1985	mean	5	0.732064425945282	6147	0.005475842744255436	0.009780843588655903	NA
Dead	30	wealth	postcode	1985	mean	6	0.9170033931732178	6434	0.007116136016648533	0.011809688671649004	NA
Dead	30	wealth	postcode	1985	mean	7	0.9510223865509033	6309	0.007395985524698982	0.012221402244109175	NA
Dead	30	wealth	postcode	1985	mean	8	1.0102580785751343	6434	0.007934666147922573	0.012855137340840515	NA
Dead	30	wealth	postcode	1985	mean	9	0.7400257587432861	6216	0.0055529276206963876	0.009856059803697872	NA
Dead	30	wealth	postcode	1985	mean	10	0.5225653052330017	6315	0.003723463115737259	0.007329426765397512	NA
Dead	30	wealth	postcode	1986	mean	1	0.9830347299575806	6307	0.007676369202205134	0.012581065508345148	NA
Dead	30	wealth	postcode	1986	mean	2	1.2106918096542358	6360	0.009698383306561897	0.01510447513076069	NA
Dead	30	wealth	postcode	1986	mean	3	1.0828548669815063	6095	0.008521011538304687	0.013752310327478192	NA
Dead	30	wealth	postcode	1986	mean	4	0.820748507976532	6092	0.006231408166239689	0.010803394907655113	NA
Dead	30	wealth	postcode	1986	mean	5	0.9560550451278687	5962	0.00738697175003864	0.012365725272518275	NA
Dead	30	wealth	postcode	1986	mean	6	0.9300930500030518	6666	0.007262582802546818	0.011904508290994403	NA
Dead	30	wealth	postcode	1986	mean	7	0.8462866544723511	5790	0.006407631087065773	0.011169905258125043	NA
Dead	30	wealth	postcode	1986	mean	8	0.8593620657920837	6051	0.006559645887959969	0.011251135707913308	NA
Dead	30	wealth	postcode	1986	mean	9	0.8470434546470642	6139	0.006465533892153796	0.011090097250798995	NA
Dead	30	wealth	postcode	1986	mean	10	0.7260726094245911	6060	0.005413310611434541	0.009732444673294755	NA
Dead	30	wealth	postcode	1987	mean	1	0.7952918410301208	6287	0.00603797158215514	0.010468796153199721	NA
Dead	30	wealth	postcode	1987	mean	2	1.0317720174789429	6106	0.008073159911859557	0.01317803943525997	NA
Dead	30	wealth	postcode	1987	mean	3	1.0213414430618286	6560	0.008050882308453883	0.012949237771451228	NA
Dead	30	wealth	postcode	1987	mean	4	0.8229761123657227	5954	0.006230982940582638	0.010862700992533099	NA
Dead	30	wealth	postcode	1987	mean	5	0.9515570402145386	5780	0.00731825300304095	0.012364419772693471	NA
Dead	30	wealth	postcode	1987	mean	6	0.7785323858261108	6037	0.005859976000323827	0.01033668459533348	NA
Dead	30	wealth	postcode	1987	mean	7	0.9667571783065796	5896	0.007469741618901251	0.012503923714853189	NA
Dead	30	wealth	postcode	1987	mean	8	0.8760107755661011	5936	0.00668684289916801	0.011468769429600296	NA
Dead	30	wealth	postcode	1987	mean	9	0.6954793930053711	6039	0.005149573911151411	0.009386875442897511	NA
Dead	30	wealth	postcode	1987	mean	10	0.7916872501373291	6063	0.0059767273198546265	0.010480181847523196	NA
Dead	30	wealth	postcode	1988	mean	1	0.930729329586029	6554	0.007252956195259623	0.011936507229695513	NA
Dead	30	wealth	postcode	1988	mean	2	0.9492685794830322	6426	0.007397562076673651	0.012173909417084594	NA
Dead	30	wealth	postcode	1988	mean	3	0.9409622550010681	6589	0.007347531762415048	0.012043418197355707	NA
Dead	30	wealth	postcode	1988	mean	4	0.8790493011474609	6143	0.0067438488965123515	0.011451098796534465	NA
Dead	30	wealth	postcode	1988	mean	5	0.9220190048217773	6399	0.00715509387298088	0.011874185487488474	NA
Dead	30	wealth	postcode	1988	mean	6	0.9079717397689819	6498	0.00704598509970083	0.011693545784337945	NA
Dead	30	wealth	postcode	1988	mean	7	0.7552869915962219	6620	0.005734008851087279	0.009942915101011961	NA
Dead	30	wealth	postcode	1988	mean	8	0.5316578149795532	6207	0.003788291673117662	0.007456796336898218	NA
Dead	30	wealth	postcode	1988	mean	9	0.8668242692947388	6345	0.006666016602631341	0.011265043663888584	NA
Dead	30	wealth	postcode	1988	mean	10	0.8850981593132019	6214	0.006806671609551743	0.01150216749074366	NA
Dead	30	wealth	postcode	1989	mean	1	1.022780179977417	6453	0.00804782424498584	0.012990551822792785	NA
Dead	30	wealth	postcode	1989	mean	2	0.9641056060791016	6742	0.007571847851387933	0.012268739811057996	NA
Dead	30	wealth	postcode	1989	mean	3	0.8885424733161926	6415	0.0068648721875400895	0.011493808203102336	NA
Dead	30	wealth	postcode	1989	mean	4	0.7922674417495728	6311	0.006014990843136902	0.010429041758132343	NA
Dead	30	wealth	postcode	1989	mean	5	0.723446249961853	6082	0.005393713924660832	0.009697290243313506	NA
Dead	30	wealth	postcode	1989	mean	6	0.7655358910560608	6662	0.005827590448656118	0.010050593794780625	NA
Dead	30	wealth	postcode	1989	mean	7	0.772870659828186	6340	0.0058513112847948506	0.010202283289056027	NA
Dead	30	wealth	postcode	1989	mean	8	0.6487187743186951	6166	0.004767821103330618	0.008821095140348617	NA
Dead	30	wealth	postcode	1989	mean	9	0.703234851360321	6399	0.005260033196389849	0.00939618770556862	NA
Dead	30	wealth	postcode	1989	mean	10	0.8603159189224243	6393	0.006615923172635975	0.011180587738810257	NA
Dead	35	income	parents	1981	Risk difference	1	0.3150944709777832	6351	-0.08219416743102752	0.7123831100767315	0.315094471322852
Dead	35	income	parents	1981	Risk difference	2	0.283603310585022	6351	-0.11135132796708212	0.6785580630870067	0.2836033675599623
Dead	35	income	parents	1981	Risk difference	3	0.33083999156951904	6351	-0.06760989594572758	0.7292899423563676	0.33084002320532
Dead	35	income	parents	1981	Risk difference	4	0.33083999156951904	6351	-0.0676098959476837	0.7292899423594972	0.3308400232059067
Dead	35	income	parents	1981	Risk difference	5	0.22062110900878906	6351	-0.1696191639576985	0.6108614840224836	0.22062116003239257
Dead	35	income	parents	1981	Risk difference	6	0.6142599582672119	6351	0.19551849607704497	1.0330014180655862	0.6142599570713156
Dead	35	income	parents	1981	Risk difference	7	1.8346309661865234e-4	6351	-0.3730373668656727	0.3734042342462838	1.834336903055343e-4
Dead	35	income	parents	1981	Risk difference	8	0.20487558841705322	6351	-0.18417623336618302	0.5939274496672101	0.20487560815051356
Dead	35	income	parents	1981	Risk difference	9	0.2521122694015503	6351	-0.14049308620288614	0.6447176137952608	0.25211226379618734
Dead	35	income	parents	1981	Risk difference	10	0	6352	0	0	NA
Dead	35	income	parents	1982	Risk difference	1	0.47006678581237793	6597	0.08866817712542227	0.8514654033840173	0.4700667902547198
Dead	35	income	parents	1982	Risk difference	2	0.48522520065307617	6597	0.1027059317976981	0.8677444593852075	0.4852251955914527
Dead	35	income	parents	1982	Risk difference	3	0.379116415977478	6597	0.004519545886196019	0.753713170594558	0.379116358240377
Dead	35	income	parents	1982	Risk difference	4	0.3639580011367798	6597	-0.009491927905706235	0.7374078337179476	0.3639579529061207
Dead	35	income	parents	1982	Risk difference	5	0.5607759952545166	6598	0.17274251946839342	0.9488094659751888	0.560775992721791
Dead	35	income	parents	1982	Risk difference	6	0.1668987274169922	6597	-0.1912730663641837	0.5250704334457053	0.1668986835407608
Dead	35	income	parents	1982	Risk difference	7	0.2881659269332886	6597	-0.0794901733921759	0.6558220258450711	0.28816592622644754
Dead	35	income	parents	1982	Risk difference	8	0.15174031257629395	6597	-0.20522652352743942	0.5087070799363288	0.15174027820444466
Dead	35	income	parents	1982	Risk difference	9	0.09110665321350098	6597	-0.26099531966438555	0.44320863338845434	0.09110665686203437
Dead	35	income	parents	1982	Risk difference	10	0	6598	0	0	NA
Dead	35	income	parents	1983	Risk difference	1	0.2409069538116455	6646	-0.12753704921232814	0.6093511181460027	0.2409070344668373
Dead	35	income	parents	1983	Risk difference	2	0.5568864345550537	6646	0.16512163338496533	0.9486515086810183	0.5568865710329918
Dead	35	income	parents	1983	Risk difference	3	0.12053382396697998	6646	-0.23858571538807483	0.479653470754688	0.1205338776833066
Dead	35	income	parents	1983	Risk difference	4	0.2860468626022339	6646	-0.08582772088238226	0.6579216574117235	0.28604696826467063
Dead	35	income	parents	1983	Risk difference	5	0.3763267993927002	6646	-0.002306497139402527	0.7549601688449756	0.3763268358527866
Dead	35	income	parents	1983	Risk difference	6	0.3311868906021118	6646	-0.044083894094788495	0.7064576982113707	0.3311869020582911
Dead	35	income	parents	1983	Risk difference	7	0.06034719944000244	6646	-0.2940091881117266	0.4147037866907913	0.060347299289532357
Dead	35	income	parents	1983	Risk difference	8	0.16567373275756836	6646	-0.19697326956598793	0.5283208925184317	0.1656738114762219
Dead	35	income	parents	1983	Risk difference	9	0.10548710823059082	6646	-0.25244807425607324	0.463422540418914	0.10548723308142038
Dead	35	income	parents	1983	Risk difference	10	0	6647	0	0	NA
Dead	35	income	parents	1984	Risk difference	1	0.863797664642334	6483	0.48169604447456765	1.2458992046430104	0.8637976245587891
Dead	35	income	parents	1984	Risk difference	2	0.6324232816696167	6483	0.26811502741316184	0.9967314942573653	0.6324232608352636
Dead	35	income	parents	1984	Risk difference	3	0.6786980628967285	6483	0.31075548826386806	1.046640778897029	0.6786981335804485
Dead	35	income	parents	1984	Risk difference	4	0.24679923057556152	6483	-0.08553226919860166	0.5791309118013429	0.24679932130137064
Dead	35	income	parents	1984	Risk difference	5	0.5090235471725464	6483	0.15460678559240307	0.8634404147809651	0.5090236001866841
Dead	35	income	parents	1984	Risk difference	6	0.6478482484817505	6483	0.28232411339807006	1.0133723234405916	0.6478482184193308
Dead	35	income	parents	1984	Risk difference	7	0.431898832321167	6483	0.08382000272312956	0.7799776218296337	0.43189881227638166
Dead	35	income	parents	1984	Risk difference	8	0.3084990978240967	6483	-0.02916980097807608	0.6461681042298489	0.3084991516258865
Dead	35	income	parents	1984	Risk difference	9	0.04627484083175659	6483	-0.26803550277290566	0.360585248262307	0.04627487274470067
Dead	35	income	parents	1984	Risk difference	10	0	6483	0	0	NA
Dead	35	income	school	1981	Risk difference	1	0.01700735092163086	6467	-0.3732050505957511	0.4072199494388851	0.017007449421567032
Dead	35	income	school	1981	Risk difference	2	0.3035445213317871	6688	-0.10360155579738403	0.7106906117653381	0.3035445279839771
Dead	35	income	school	1981	Risk difference	3	0.05978548526763916	6183	-0.3380979758253048	0.4576689721679494	0.05978549817132231
Dead	35	income	school	1981	Risk difference	4	0.1068868637084961	7136	-0.2803082398418072	0.4940819140055702	0.1068868370818815
Dead	35	income	school	1981	Risk difference	5	0.0854271650314331	5326	-0.3307389288984979	0.5015934434759566	0.08542725728872934
Dead	35	income	school	1981	Risk difference	6	0.0706331729888916	6432	-0.32407470205673916	0.4653409581525812	0.070633128047921
Dead	35	income	school	1981	Risk difference	7	-0.001712799072265625	6879	-0.3847786078673936	0.3813529289592181	-0.001712839454087761
Dead	35	income	school	1981	Risk difference	8	0.3213895559310913	6109	-0.09725999091665227	0.740039388463196	0.32138969877327184
Dead	35	income	school	1981	Risk difference	9	-0.14245903491973877	5961	-0.5279780576941192	0.2430599362312315	-0.14245906073144388
Dead	35	income	school	1981	Risk difference	10	0	6238	0	0	NA
Dead	35	income	school	1982	Risk difference	1	0.6463185548782349	6576	0.276248190392239	1.0163890002488063	0.6463185953205227
Dead	35	income	school	1982	Risk difference	2	0.4593164920806885	6829	0.10782102966976985	0.8108118520273964	0.45931644084858314
Dead	35	income	school	1982	Risk difference	3	0.46084487438201904	6821	0.10910965873797604	0.8125802890506335	0.4608449738943048
Dead	35	income	school	1982	Risk difference	4	0.4688684940338135	7084	0.12037350833650541	0.8173636368284313	0.4688685725824683
Dead	35	income	school	1982	Risk difference	5	0.5672430992126465	6165	0.19591435029313806	0.9385719887657857	0.567243169529462
Dead	35	income	school	1982	Risk difference	6	0.44518542289733887	5973	0.08044772199501914	0.8099230654574614	0.4451853937262403
Dead	35	income	school	1982	Risk difference	7	0.2830688953399658	6566	-0.05808521729916555	0.6242230708746536	0.28306892678774404
Dead	35	income	school	1982	Risk difference	8	0.5061993598937988	6740	0.14968034293445215	0.8627183038055106	0.5061993233699814
Dead	35	income	school	1982	Risk difference	9	0.45786142349243164	6683	0.10423975585486028	0.811483283220998	0.4578615195379292
Dead	35	income	school	1982	Risk difference	10	0	6280	0	0	NA
Dead	35	income	school	1983	Risk difference	1	0.2072591781616211	6707	-0.16499242485393376	0.579510827603136	0.20725920137460108
Dead	35	income	school	1983	Risk difference	2	0.31112635135650635	6780	-0.0676841027085309	0.6899368630286996	0.31112638016008437
Dead	35	income	school	1983	Risk difference	3	0.3154870271682739	6900	-0.06181625442329554	0.6927903178189787	0.3154870316978416
Dead	35	income	school	1983	Risk difference	4	0.2167830467224121	6356	-0.1616709024573535	0.5952370618759011	0.21678307970927377
Dead	35	income	school	1983	Risk difference	5	0.034881591796875	6844	-0.32239727052305583	0.39216041395170587	0.03488157171432501
Dead	35	income	school	1983	Risk difference	6	-0.08262956142425537	6359	-0.43692608792843207	0.2716670365582039	-0.08262952568511409
Dead	35	income	school	1983	Risk difference	7	0.09280204772949219	7181	-0.2645583136499056	0.45016224773386804	0.09280196704198118
Dead	35	income	school	1983	Risk difference	8	0.021727681159973145	6125	-0.34469512572003175	0.3881507034547	0.021727788867334098
Dead	35	income	school	1983	Risk difference	9	0.04496574401855469	6697	-0.3150364440390931	0.40496790345172246	0.04496572970631468
Dead	35	income	school	1983	Risk difference	10	0	6517	0	0	NA
Dead	35	income	school	1984	Risk difference	1	0.776808500289917	6525	0.40675395380960144	1.1468628121067246	0.776808382958163
Dead	35	income	school	1984	Risk difference	2	0.5521095991134644	6575	0.2006748667117617	0.9035442912918169	0.5521095790017894
Dead	35	income	school	1984	Risk difference	3	0.5184459686279297	6514	0.16874986395803232	0.8681419464545312	0.5184459052062819
Dead	35	income	school	1984	Risk difference	4	0.35421979427337646	6576	0.019231156790502912	0.689208441024752	0.35421979890762745
Dead	35	income	school	1984	Risk difference	5	0.69217848777771	6424	0.32688078249340413	1.0574760720842384	0.6921784272888213
Dead	35	income	school	1984	Risk difference	6	0.3314681053161621	6621	-9.246146012600528e-4	0.6638609089493399	0.33146814717403994
Dead	35	income	school	1984	Risk difference	7	0.45875120162963867	6261	0.10982377411158191	0.8076785302765229	0.4587511521940524
Dead	35	income	school	1984	Risk difference	8	0.26254725456237793	6482	-0.06584921836186008	0.5909437340405497	0.26254725783934485
Dead	35	income	school	1984	Risk difference	9	0.3091857433319092	6665	-0.020679389303554074	0.6390508496433359	0.3091857301698909
Dead	35	income	school	1984	Risk difference	10	0	6225	0	0	NA
Dead	35	income	postcode	1981	Risk difference	1	-0.039055585861206055	7430	-0.4262168052475949	0.34810562670577283	-0.039055589270911024
Dead	35	income	postcode	1981	Risk difference	2	0.12948310375213623	5888	-0.29224750557416934	0.5512135404417319	0.12948301743378127
Dead	35	income	postcode	1981	Risk difference	3	0.3755519390106201	7500	-0.03661105759198515	0.7877147736179217	0.37555185801296825
Dead	35	income	postcode	1981	Risk difference	4	-0.01722276210784912	6241	-0.42190225658373276	0.3874566482515589	-0.017222804166086944
Dead	35	income	postcode	1981	Risk difference	5	0.22740471363067627	6673	-0.18765803977497647	0.642467235602481	0.22740459791375225
Dead	35	income	postcode	1981	Risk difference	6	0.34696733951568604	5840	-0.09176456298006126	0.7856993292408555	0.34696738313039716
Dead	35	income	postcode	1981	Risk difference	7	0.0024183988571166992	6674	-0.3971914117841581	0.4020280216263681	0.002418304921104985
Dead	35	income	postcode	1981	Risk difference	8	-0.025945663452148438	5823	-0.43696192979365567	0.3850706260758427	-0.025945651858906474
Dead	35	income	postcode	1981	Risk difference	9	-0.05250382423400879	6335	-0.45312489231748143	0.34811705875486076	-0.05250391678131034
Dead	35	income	postcode	1981	Risk difference	10	0	6010	0	0	NA
Dead	35	income	postcode	1982	Risk difference	1	0.5745760202407837	7182	0.20987202315105466	0.9392801641396695	0.5745760936453621
Dead	35	income	postcode	1982	Risk difference	2	0.45242786407470703	6722	0.08973166576421465	0.8151240386367806	0.45242785220049764
Dead	35	income	postcode	1982	Risk difference	3	0.6071165800094604	7690	0.2473278268076202	0.9669054275458379	0.607116627176729
Dead	35	income	postcode	1982	Risk difference	4	0.42773544788360596	5944	0.05358995288939818	0.8018808948092654	0.4277354238493318
Dead	35	income	postcode	1982	Risk difference	5	0.373302698135376	7610	0.028696348496036257	0.7179091010847038	0.37330272479037
Dead	35	income	postcode	1982	Risk difference	6	0.5229518413543701	5336	0.12759328378084853	0.9183106111926801	0.5229519474867643
Dead	35	income	postcode	1982	Risk difference	7	0.47410261631011963	7125	0.11581715642427762	0.8323882193889249	0.47410268790660126
Dead	35	income	postcode	1982	Risk difference	8	0.43278801441192627	6746	0.07197137539253587	0.7936046580103951	0.4327880167014655
Dead	35	income	postcode	1982	Risk difference	9	0.4762469530105591	6388	0.10620347751070722	0.8462906414493117	0.4762470594800094
Dead	35	income	postcode	1982	Risk difference	10	0	6213	0	0	NA
Dead	35	income	postcode	1983	Risk difference	1	0.16098058223724365	6991	-0.22300104245279212	0.5449622234745355	0.16098059051087166
Dead	35	income	postcode	1983	Risk difference	2	0.023833513259887695	7118	-0.3488510047946069	0.39651820635114865	0.02383360077827084
Dead	35	income	postcode	1983	Risk difference	3	0.1062544584274292	7128	-0.27206756676006105	0.48457665601741834	0.10625454462867862
Dead	35	income	postcode	1983	Risk difference	4	0.07569777965545654	5913	-0.31896327610541575	0.4703589480845041	0.0756978359895442
Dead	35	income	postcode	1983	Risk difference	5	0.1991715431213379	7435	-0.18144591215225056	0.5797892838586007	0.19917168585317507
Dead	35	income	postcode	1983	Risk difference	6	0.1417330503463745	6797	-0.2436627997866348	0.5271289545177695	0.1417330773655673
Dead	35	income	postcode	1983	Risk difference	7	-0.0032759904861450195	5886	-0.3920127453592426	0.38546068283697543	-0.003276031261133574
Dead	35	income	postcode	1983	Risk difference	8	-0.015107035636901855	7677	-0.37861888076032224	0.3484050524253139	-0.015106914167504159
Dead	35	income	postcode	1983	Risk difference	9	-0.016576528549194336	6116	-0.4004195281260842	0.36726656117022766	-0.016576483477928276
Dead	35	income	postcode	1983	Risk difference	10	0	6441	0	0	NA
Dead	35	income	postcode	1984	Risk difference	1	0.5493265390396118	7129	0.18964967875228284	0.9090035550599583	0.5493266169061205
Dead	35	income	postcode	1984	Risk difference	2	0.27652764320373535	6058	-0.0785587802599544	0.6316141021542445	0.2765276609471451
Dead	35	income	postcode	1984	Risk difference	3	0.40732133388519287	7292	0.06036785818468878	0.7542747131013	0.4073212856429944
Dead	35	income	postcode	1984	Risk difference	4	0.45175695419311523	6235	0.08497950516684395	0.8185346134619883	0.45175705931441607
Dead	35	income	postcode	1984	Risk difference	5	0.5016978979110718	6370	0.13329674879362335	0.8700991583373107	0.501697953565467
Dead	35	income	postcode	1984	Risk difference	6	0.649894118309021	7571	0.2895635143743603	1.0102248694589917	0.649894191916676
Dead	35	income	postcode	1984	Risk difference	7	0.5643776655197144	5754	0.17878832183795415	0.949967105850066	0.5643777138440101
Dead	35	income	postcode	1984	Risk difference	8	0.0382305383682251	6426	-0.2903028284323129	0.36676385904609615	0.038230515306891574
Dead	35	income	postcode	1984	Risk difference	9	0.19314682483673096	6522	-0.1475298275005612	0.5338234694800098	0.19314682098972427
Dead	35	income	postcode	1984	Risk difference	10	0	6477	0	0	NA
Dead	35	income	parents	1981	Risk ratio	1	1.2704702719014127	6351	0.9387355808183314	1.719434817992577	1.2704702446525553
Dead	35	income	parents	1981	Risk ratio	2	1.2434389416229399	6351	0.9174180144840286	1.6853173059846787	1.2434389637742722
Dead	35	income	parents	1981	Risk ratio	3	1.2839858858773125	6351	0.9493975183041945	1.7364904810549442	1.283985885153112
Dead	35	income	parents	1981	Risk ratio	4	1.2839858858773125	6351	0.9493975183048886	1.736490481056982	1.2839858851543349
Dead	35	income	parents	1981	Risk ratio	5	1.1893763833926674	6351	0.8748096435262891	1.6170560506081955	1.1893764026558558
Dead	35	income	parents	1981	Risk ratio	6	1.5272674490768752	6351	1.1416184764368273	2.0431920238177685	1.5272674177427865
Dead	35	income	parents	1981	Risk ratio	7	1.0001574807500504	6351	0.7260168960266924	1.3778121985939156	1.0001574554693211
Dead	35	income	parents	1981	Risk ratio	8	1.1758607694167675	6351	0.8641634670066304	1.5999849400025752	1.1758607625527016
Dead	35	income	parents	1981	Risk ratio	9	1.2164077136711402	6351	0.8961092169611079	1.651191197987648	1.2164076830905768
Dead	35	income	parents	1981	Risk ratio	10	1	6352	1	1	NA
Dead	35	income	parents	1982	Risk ratio	1	1.4561030408211137	6597	1.071384407311392	1.9789681817987812	1.4561028990234828
Dead	35	income	parents	1982	Risk ratio	2	1.4708111616914743	6597	1.0828917555803492	1.997692763165936	1.4708110087346093
Dead	35	income	parents	1982	Risk ratio	3	1.3678544312670236	6597	1.0023810593939713	1.8665807867331823	1.367854241668329
Dead	35	income	parents	1982	Risk ratio	4	1.3531463103966628	6597	0.9908877509992311	1.847842455951853	1.3531461323076037
Dead	35	income	parents	1982	Risk ratio	5	1.5441176538628278	6598	1.140281927655176	2.090973098690603	1.5441174941208449
Dead	35	income	parents	1982	Risk ratio	6	1.1619408547500483	6597	0.8416991817237348	1.6040246589746867	1.1619407226376424
Dead	35	income	parents	1982	Risk ratio	7	1.2796057060448598	6597	0.9334555771706444	1.7541171727924216	1.2796055868719427
Dead	35	income	parents	1982	Risk ratio	8	1.1472327338796877	6597	0.8302429059380445	1.5852501304292372	1.1472326158744939
Dead	35	income	parents	1982	Risk ratio	9	1.0884002503982453	6597	0.7844511754070665	1.5101194548575865	1.0884001935722505
Dead	35	income	parents	1982	Risk ratio	10	1	6598	1	1	NA
Dead	35	income	parents	1983	Risk ratio	1	1.2255363966009625	6646	0.8974104565782794	1.6736371683046247	1.2255364112724811
Dead	35	income	parents	1983	Risk ratio	2	1.5213554767858803	6646	1.1298402217944983	2.0485397909695684	1.5213555310261677
Dead	35	income	parents	1983	Risk ratio	3	1.112843418987822	6646	0.809129687063476	1.5305587101572684	1.1128434257261117
Dead	35	income	parents	1983	Risk ratio	4	1.267796249255466	6646	0.9305590748384183	1.7272491996228163	1.2677962837997303
Dead	35	income	parents	1983	Risk ratio	5	1.3523160661678664	6646	0.9969173718353893	1.8344134630953648	1.3523160312916822
Dead	35	income	parents	1983	Risk ratio	6	1.310056213513363	6646	0.9637285564118072	1.780840801764963	1.3100561572254044
Dead	35	income	parents	1983	Risk ratio	7	1.0564968743795549	6646	0.7650616877572779	1.4589487410287563	1.0564969409150298
Dead	35	income	parents	1983	Risk ratio	8	1.1551032716423255	6646	0.8422138237278558	1.5842338145629633	1.1551032934945862
Dead	35	income	parents	1983	Risk ratio	9	1.0987567270340584	6646	0.7981077706003612	1.512661019504674	1.098756803824643
Dead	35	income	parents	1983	Risk ratio	10	1	6647	1	1	NA
Dead	35	income	parents	1984	Risk ratio	1	2.056603806600234	6483	1.483862317869497	2.8504120837887927	2.056603773587431
Dead	35	income	parents	1984	Risk ratio	2	1.773584919416764	6483	1.2688246244290884	2.479147517346366	1.7735849056646005
Dead	35	income	parents	1984	Risk ratio	3	1.8301885801992979	6483	1.3117990656735652	2.5534326782939316	1.8301886792476694
Dead	35	income	parents	1984	Risk ratio	4	1.3018866768991808	6483	0.9116323723834696	1.8592025379068953	1.3018867924567905
Dead	35	income	parents	1984	Risk ratio	5	1.6226414351494733	6483	1.1543242887210072	2.280958214141194	1.6226415094348083
Dead	35	income	parents	1984	Risk ratio	6	1.7924528549501755	6483	1.2831473791607535	2.503911242506464	1.7924528301947906
Dead	35	income	parents	1984	Risk ratio	7	1.528301903300117	6483	1.082845422409996	2.157008386282357	1.5283018867965263
Dead	35	income	parents	1984	Risk ratio	8	1.3773584190328263	6483	0.9686433300891741	1.958529370523589	1.377358490568604
Dead	35	income	parents	1984	Risk ratio	9	1.0566037336913838	6483	0.7268977306834864	1.535857779206249	1.056603773586675
Dead	35	income	parents	1984	Risk ratio	10	1	6483	1	1	NA
Dead	35	income	school	1981	Risk ratio	1	1.0134293485126225	6467	0.7461950241106563	1.3763683296874936	1.0134294247535458
Dead	35	income	school	1981	Risk ratio	2	1.2396848977154444	6688	0.9277321871869473	1.656532619110957	1.2396848913632572
Dead	35	income	school	1981	Risk ratio	3	1.0472078292119111	6183	0.7703910287038206	1.4234904202428522	1.0472078347686884
Dead	35	income	school	1981	Risk ratio	4	1.0844000309499664	7136	0.8078514577037578	1.4556183008239854	1.0844000028499279
Dead	35	income	school	1981	Risk ratio	5	1.0674550185351517	5326	0.7772676093047123	1.4659820447050405	1.0674550853181226
Dead	35	income	school	1981	Risk ratio	6	1.055773382991337	6432	0.7794390580499116	1.4300763333048232	1.0557733422333522
Dead	35	income	school	1981	Risk ratio	7	0.9986475391858766	6879	0.737842684659942	1.3516388586620514	0.9986475074649253
Dead	35	income	school	1981	Risk ratio	8	1.2537756982144843	6109	0.93353535908356	1.6838716813754802	1.2537757992254823
Dead	35	income	school	1981	Risk ratio	9	0.8875114626890062	5961	0.642161697504914	1.2266016611840662	0.8875114674798897
Dead	35	income	school	1981	Risk ratio	10	1	6238	1	1	NA
Dead	35	income	school	1982	Risk ratio	1	1.7658264823877423	6576	1.266456530966139	2.4621006491768083	1.7658265619946765
Dead	35	income	school	1982	Risk ratio	2	1.544246688846959	6829	1.1009769164379928	2.165983393889209	1.5442466506552763
Dead	35	income	school	1982	Risk ratio	3	1.546057677612077	6821	1.1022692703651173	2.168521650022503	1.546057818110715
Dead	35	income	school	1982	Risk ratio	4	1.555564909560738	7084	1.1120722570766648	2.1759220532114125	1.5555650256217854
Dead	35	income	school	1982	Risk ratio	5	1.6721295312503972	6165	1.1905146406511538	2.3485788796340112	1.6721296423807497
Dead	35	income	school	1982	Risk ratio	6	1.5275027056773884	5973	1.078544617535412	2.1633453442589343	1.5275026929340474
Dead	35	income	school	1982	Risk ratio	7	1.3354099224838614	6566	0.9401086162063673	1.8969295322923845	1.3354099736202307
Dead	35	income	school	1982	Risk ratio	8	1.5997984619943788	6740	1.142198865499495	2.240726319420867	1.599798443535114
Dead	35	income	school	1982	Risk ratio	9	1.5425225699118503	6683	1.0981596709667016	2.166694299494467	1.542522706159709
Dead	35	income	school	1982	Risk ratio	10	1	6280	1	1	NA
Dead	35	income	school	1983	Risk ratio	1	1.1875983382388706	6707	0.87139492437387	1.618542537780097	1.1875983126902712
Dead	35	income	school	1983	Risk ratio	2	1.2816125539747585	6780	0.9459628070834426	1.7363586083443405	1.281612524616123
Dead	35	income	school	1983	Risk ratio	3	1.2855595711497863	6900	0.950140225806612	1.7393888116199643	1.2855595195237315
Dead	35	income	school	1983	Risk ratio	4	1.1962187618623619	6356	0.8748382760017678	1.635661496640999	1.1962187441450176
Dead	35	income	school	1983	Risk ratio	5	1.0315726845694504	6844	0.7501836990453975	1.4185087469885864	1.0315726532552856
Dead	35	income	school	1983	Risk ratio	6	0.9252087721755359	6359	0.6627896629231695	1.2915280249909538	0.9252088544429204
Dead	35	income	school	1983	Risk ratio	7	1.0839987405799762	7181	0.7940312940496457	1.4798573528706205	1.0839986387946905
Dead	35	income	school	1983	Risk ratio	8	1.0196665687645274	6125	0.7342725403693221	1.4159866202295508	1.0196666576704971
Dead	35	income	school	1983	Risk ratio	9	1.040700242712423	6697	0.7560777339322766	1.43246770219849	1.040700213418547
Dead	35	income	school	1983	Risk ratio	10	1	6517	1	1	NA
Dead	35	income	school	1984	Risk ratio	1	2.007423561342938	6525	1.4261799974063818	2.825553997664883	2.0074233716536467
Dead	35	income	school	1984	Risk ratio	2	1.716017163023992	6575	1.2084144831041974	2.4368416333437146	1.716017110277119
Dead	35	income	school	1984	Risk ratio	3	1.6723596406116947	6514	1.1750435643443513	2.380155505343233	1.6723595333218102
Dead	35	income	school	1984	Risk ratio	4	1.4593788128114795	6576	1.0165589474461139	2.0950939364937464	1.459378801710789
Dead	35	income	school	1984	Risk ratio	5	1.8976690097774942	6424	1.3426820969143909	2.6820550108505405	1.897668897887235
Dead	35	income	school	1984	Risk ratio	6	1.4298727150959043	6621	0.9950228545515334	2.0547629448535707	1.4298727533647584
Dead	35	income	school	1984	Risk ratio	7	1.594942986776791	6261	1.11415817010078	2.2831972372748774	1.5949429005018751
Dead	35	income	school	1984	Risk ratio	8	1.3404909834448615	6482	0.9268496912929105	1.9387351271428137	1.3404909750129013
Dead	35	income	school	1984	Risk ratio	9	1.4009752758210627	6665	0.9739276791160361	2.0152745176839924	1.4009752438175556
Dead	35	income	school	1984	Risk ratio	10	1	6225	1	1	NA
Dead	35	income	postcode	1981	Risk ratio	1	0.9706594902473537	7430	0.7228638368163659	1.303398787362305	0.9706594914461582
Dead	35	income	postcode	1981	Risk ratio	2	1.097274184592789	5888	0.8109959689476941	1.4846072247238582	1.097274111023163
Dead	35	income	postcode	1981	Risk ratio	3	1.282133402589959	7500	0.9716602859752734	1.691811306354108	1.2821333229224774
Dead	35	income	postcode	1981	Risk ratio	4	0.987061399580878	6241	0.7268848744555247	1.340363765285112	0.9870613695480149
Dead	35	income	postcode	1981	Risk ratio	5	1.1708377962064087	6673	0.8766343254822208	1.56377735902164	1.1708376959810887
Dead	35	income	postcode	1981	Risk ratio	6	1.2606592215794092	5840	0.940360988524223	1.6900549150821822	1.2606592365135405
Dead	35	income	postcode	1981	Risk ratio	7	1.0018168221955543	6674	0.7422021616825526	1.352241822007109	1.0018167514127672
Dead	35	income	postcode	1981	Risk ratio	8	0.9805083197506761	5823	0.7178009204235692	1.339363825754984	0.9805083308717782
Dead	35	income	postcode	1981	Risk ratio	9	0.960556500868693	6335	0.7066885395416503	1.3056227973793304	0.9605564365888571
Dead	35	income	postcode	1981	Risk ratio	10	1	6010	1	1	NA
Dead	35	income	postcode	1982	Risk ratio	1	1.637471541289631	7182	1.186664511163228	2.259536382280067	1.6374711101371848
Dead	35	income	postcode	1982	Risk ratio	2	1.5019525313869122	6722	1.0786046047179114	2.091461460006453	1.5019520502842314
Dead	35	income	postcode	1982	Risk ratio	3	1.6735741283441217	7690	1.2187031406470121	2.2982206999604933	1.673573656861815
Dead	35	income	postcode	1982	Risk ratio	4	1.474557178895679	5944	1.0489857233737483	2.0727807782667975	1.474556694089921
Dead	35	income	postcode	1982	Risk ratio	5	1.4141659901647332	7610	1.0194949990768658	1.9616224724886444	1.4141655846395675
Dead	35	income	postcode	1982	Risk ratio	6	1.5801963614644396	5336	1.121105921105981	2.227282278783896	1.5801959849079001
Dead	35	income	postcode	1982	Risk ratio	7	1.5259998936642123	7125	1.1008559606977772	2.1153307494299733	1.525999496840442
Dead	35	income	postcode	1982	Risk ratio	8	1.4801628207234165	6746	1.0622015434678833	2.0625846710430307	1.480162363092341
Dead	35	income	postcode	1982	Risk ratio	9	1.5283789585282492	6388	1.0952564972130114	2.132779992279013	1.5283785995850325
Dead	35	income	postcode	1982	Risk ratio	10	1	6213	1	1	NA
Dead	35	income	postcode	1983	Risk ratio	1	1.1312501117722846	6991	0.8421643307342503	1.5195689991414778	1.131250109023861
Dead	35	income	postcode	1983	Risk ratio	2	1.019431854673481	7118	0.7543902946284393	1.3775912205117142	1.0194319235335842
Dead	35	income	postcode	1983	Risk ratio	3	1.086631004504326	7128	0.8077938390817997	1.4617183476513866	1.0866310669705788
Dead	35	income	postcode	1983	Risk ratio	4	1.0617176426039405	5913	0.7772466304362474	1.4503046942593938	1.0617176822107588
Dead	35	income	postcode	1983	Risk ratio	5	1.1623878292228347	7435	0.8702887373759275	1.5525257934869114	1.162387935483367
Dead	35	income	postcode	1983	Risk ratio	6	1.1155572830043146	6797	0.8281217052214283	1.502759887616274	1.1155572960055216
Dead	35	income	postcode	1983	Risk ratio	7	0.9973290311694997	5886	0.7261045597067293	1.3698648735374845	0.9973289983037943
Dead	35	income	postcode	1983	Risk ratio	8	0.9876829858090019	7677	0.733115997131319	1.3306460145517778	0.9876830867170614
Dead	35	income	postcode	1983	Risk ratio	9	0.9864848841106075	6116	0.7198208436909194	1.351937098923472	0.986484922927942
Dead	35	income	postcode	1983	Risk ratio	10	1	6441	1	1	NA
Dead	35	income	postcode	1984	Risk ratio	1	1.6134461780132592	7129	1.1716032285386917	2.221920250844178	1.6134462927053193
Dead	35	income	postcode	1984	Risk ratio	2	1.3088050800074549	6058	0.926802522581342	1.8482587003569784	1.3088051137865255
Dead	35	income	postcode	1984	Risk ratio	3	1.4548655448760617	7292	1.0512974995734876	2.0133536488101536	1.4548655115684308
Dead	35	income	postcode	1984	Risk ratio	4	1.5044878724140685	6235	1.078583441467376	2.0985712306268507	1.5044880126122426
Dead	35	income	postcode	1984	Risk ratio	5	1.5602581272131846	6370	1.1228949124828027	2.1679728614424043	1.5602582146921902
Dead	35	income	postcode	1984	Risk ratio	6	1.7257524161985143	7571	1.2619581074530382	2.3600005272759916	1.7257525312133783
Dead	35	income	postcode	1984	Risk ratio	7	1.630254133496632	5754	1.1688370212763317	2.273823262166195	1.6302542159611695
Dead	35	income	postcode	1984	Risk ratio	8	1.0426929630714343	6426	0.7279982014080891	1.493422048913488	1.0426929392453956
Dead	35	income	postcode	1984	Risk ratio	9	1.2156917117069144	6522	0.8608099913422513	1.716878714275641	1.215691717159951
Dead	35	income	postcode	1984	Risk ratio	10	1	6477	1	1	NA
Dead	35	income	parents	1981	mean	1	1.4800819158554077	6351	0.012110731571119334	0.018077505234444544	NA
Dead	35	income	parents	1981	mean	2	1.4485907554626465	6351	0.01182712366115711	0.017731671792341582	NA
Dead	35	income	parents	1981	mean	3	1.4958274364471436	6351	0.01225266406350087	0.0182502934180956	NA
Dead	35	income	parents	1981	mean	4	1.4958274364471436	6351	0.01225266406350087	0.0182502934180956	NA
Dead	35	income	parents	1981	mean	5	1.3856085538864136	6351	0.011260975060095477	0.01703893768927284	NA
Dead	35	income	parents	1981	mean	6	1.7792474031448364	6351	0.014820679399771282	0.021347250250411863	NA
Dead	35	income	parents	1981	mean	7	1.1651709079742432	6351	0.00929201866309974	0.014601804621812273	NA
Dead	35	income	parents	1981	mean	8	1.3698630332946777	6351	0.011119668806986076	0.016865523266349644	NA
Dead	35	income	parents	1981	mean	9	1.4170997142791748	6351	0.011543867658110527	0.017385486443322978	NA
Dead	35	income	parents	1981	mean	10	1.1649874448776245	6352	0.009290554266581923	0.01459950966979383	NA
Dead	35	income	parents	1982	mean	1	1.5006821155548096	6597	0.012342538773917732	0.018235601919186432	NA
Dead	35	income	parents	1982	mean	2	1.5158405303955078	6597	0.012479560600663131	0.01840157176592342	NA
Dead	35	income	parents	1982	mean	3	1.4097317457199097	6597	0.011522044855834806	0.01723814579637504	NA
Dead	35	income	parents	1982	mean	4	1.3945733308792114	6597	0.011385580031731792	0.017071618946995663	NA
Dead	35	income	parents	1982	mean	5	1.5913913249969482	6598	0.013163774041970541	0.019227409562564732	NA
Dead	35	income	parents	1982	mean	6	1.1975140571594238	6597	0.00961977485854289	0.014898532364913541	NA
Dead	35	income	parents	1982	mean	7	1.3187812566757202	6597	0.010704553040564948	0.016237687570750576	NA
Dead	35	income	parents	1982	mean	8	1.1823556423187256	6597	0.009484634110582629	0.014730681439391418	NA
Dead	35	income	parents	1982	mean	9	1.1217219829559326	6597	0.008945169466153308	0.01405817938989119	NA
Dead	35	income	parents	1982	mean	10	1.0306153297424316	6598	0.008138280434379995	0.013043909367202181	NA
Dead	35	income	parents	1983	mean	1	1.3090580701828003	6646	0.010625541713649135	0.016118172391714387	NA
Dead	35	income	parents	1983	mean	2	1.6250375509262085	6646	0.013478105020211049	0.019581549135766613	NA
Dead	35	income	parents	1983	mean	3	1.1886849403381348	6646	0.009548774982436187	0.014788866722693372	NA
Dead	35	income	parents	1983	mean	4	1.3541979789733887	6646	0.011030878252609804	0.01661511300284145	NA
Dead	35	income	parents	1983	mean	5	1.444477915763855	6646	0.011843857051953892	0.01760668850367283	NA
Dead	35	income	parents	1983	mean	6	1.3993380069732666	6646	0.011436995564804864	0.01711127284073412	NA
Dead	35	income	parents	1983	mean	7	1.1284983158111572	6646	0.009012853857492314	0.014121751647520267	NA
Dead	35	income	parents	1983	mean	8	1.2338248491287231	6646	0.009951825384682499	0.015288093470534798	NA
Dead	35	income	parents	1983	mean	9	1.1736382246017456	6646	0.009414632238178481	0.014622250416921834	NA
Dead	35	income	parents	1983	mean	10	1.0681511163711548	6647	0.008477469487317157	0.013450802254489523	NA
Dead	35	income	parents	1984	mean	1	1.6813204288482666	6483	0.013957508591561921	0.020241178123532363	NA
Dead	35	income	parents	1984	mean	2	1.4499460458755493	6483	0.011863849288246254	0.017710090515667312	NA
Dead	35	income	parents	1984	mean	3	1.4962208271026611	6483	0.012281206163189983	0.01821768302295973	NA
Dead	35	income	parents	1984	mean	4	1.0643219947814941	6483	0.008419106192851127	0.013446922092427923	NA
Dead	35	income	parents	1984	mean	5	1.326546311378479	6483	0.01075467191814959	0.016352736199800932	NA
Dead	35	income	parents	1984	mean	6	1.465371012687683	6483	0.012002886474968536	0.017879369789690416	NA
Dead	35	income	parents	1984	mean	7	1.2494215965270996	6483	0.010064479098841358	0.01550134671538226	NA
Dead	35	income	parents	1984	mean	8	1.1260218620300293	6483	0.008965677213395851	0.01413361691486472	NA
Dead	35	income	parents	1984	mean	9	0.8637976050376892	6483	0.006658312227477657	0.011199602068111443	NA
Dead	35	income	parents	1984	mean	10	0.8175227642059326	6483	0.006255926188779713	0.01067703872457324	NA
Dead	35	income	school	1981	mean	1	1.2834389209747314	6467	0.010365868855165628	0.015881329426778928	NA
Dead	35	income	school	1981	mean	2	1.5699760913848877	6688	0.012986409208757814	0.01896913847368526	NA
Dead	35	income	school	1981	mean	3	1.3262170553207397	6183	0.010697908606363507	0.016430871068667512	NA
Dead	35	income	school	1981	mean	4	1.3733184337615967	7136	0.01128264185282438	0.01670697948166705	NA
Dead	35	income	school	1981	mean	5	1.3518587350845337	5326	0.010749171880470705	0.016989262735820156	NA
Dead	35	income	school	1981	mean	6	1.3370647430419922	6432	0.010840044624148393	0.016482172671881054	NA
Dead	35	income	school	1981	mean	7	1.264718770980835	6879	0.010265253326828427	0.015573124599599284	NA
Dead	35	income	school	1981	mean	8	1.587821125984192	6109	0.01303405353082052	0.019330839318676383	NA
Dead	35	income	school	1981	mean	9	1.1239725351333618	5961	0.008860743940817217	0.014248245589299598	NA
Dead	35	income	school	1981	mean	10	1.2664315700531006	6238	0.010174018760774808	0.015754460821478425	NA
Dead	35	income	school	1982	mean	1	1.4902676343917847	6576	0.01224461803805704	0.018127156125710076	NA
Dead	35	income	school	1982	mean	2	1.3032655715942383	6829	0.010603378723954802	0.016009482106578623	NA
Dead	35	income	school	1982	mean	3	1.3047939538955688	6821	0.010615828610801492	0.016028227506527805	NA
Dead	35	income	school	1982	mean	4	1.3128175735473633	7084	0.010729079898855291	0.01605502072241915	NA
Dead	35	income	school	1982	mean	5	1.4111921787261963	6165	0.01145555709353566	0.01737343130045239	NA
Dead	35	income	school	1982	mean	6	1.2891345024108887	5973	0.01032748146443903	0.016081360046280618	NA
Dead	35	income	school	1982	mean	7	1.1270179748535156	6566	0.008987445421509452	0.014124445447155454	NA
Dead	35	income	school	1982	mean	8	1.3501484394073486	6740	0.01101025948474331	0.01654695103918151	NA
Dead	35	income	school	1982	mean	9	1.3018105030059814	6683	0.010566648709299303	0.016029085602017632	NA
Dead	35	income	school	1982	mean	10	0.8439490795135498	6280	0.006458322954072296	0.011021662742656022	NA
Dead	35	income	school	1983	mean	1	1.3120620250701904	6707	0.010662588548403632	0.01613605658786486	NA
Dead	35	income	school	1983	mean	2	1.4159291982650757	6780	0.011609502526063397	0.01725931170102193	NA
Dead	35	income	school	1983	mean	3	1.4202898740768433	6900	0.011668987610637963	0.01727742722415907	NA
Dead	35	income	school	1983	mean	4	1.3215858936309814	6356	0.010687905384580355	0.01633186545929202	NA
Dead	35	income	school	1983	mean	5	1.1396844387054443	6844	0.009141986500609654	0.014199888421859905	NA
Dead	35	income	school	1983	mean	6	1.022173285484314	6359	0.008028341153459847	0.013006515629770558	NA
Dead	35	income	school	1983	mean	7	1.1976048946380615	7181	0.00970823439387348	0.014765716747361084	NA
Dead	35	income	school	1983	mean	8	1.1265305280685425	6125	0.008911710959469566	0.014231563307570638	NA
Dead	35	income	school	1983	mean	9	1.149768590927124	6697	0.009209848781526286	0.014345619556396936	NA
Dead	35	income	school	1983	mean	10	1.1048028469085693	6517	0.008782739064216552	0.013889405283152922	NA
Dead	35	income	school	1984	mean	1	1.5478928089141846	6525	0.012756049296213724	0.01877197295995472	NA
Dead	35	income	school	1984	mean	2	1.323193907737732	6575	0.010740411018392723	0.016291925895920687	NA
Dead	35	income	school	1984	mean	3	1.2895302772521973	6514	0.010428376131197441	0.015936404280596474	NA
Dead	35	income	school	1984	mean	4	1.125304102897644	6576	0.00897376442184143	0.014103001146292591	NA
Dead	35	income	school	1984	mean	5	1.4632627964019775	6424	0.011972942696148174	0.01787245097911695	NA
Dead	35	income	school	1984	mean	6	1.1025524139404297	6621	0.008778619670083452	0.013839500288272171	NA
Dead	35	income	school	1984	mean	7	1.2298355102539063	6261	0.009851904501691254	0.015342900483909532	NA
Dead	35	income	school	1984	mean	8	1.0336315631866455	6482	0.008147855489509864	0.013104816148528839	NA
Dead	35	income	school	1984	mean	9	1.0802700519561768	6665	0.008587520309189123	0.01358146657310484	NA
Dead	35	income	school	1984	mean	10	0.7710843086242676	6225	0.005821061098311975	0.010207836005708569	NA
Dead	35	income	postcode	1981	mean	1	1.2920591831207275	7430	0.010592788415810284	0.0157517953240429	NA
Dead	35	income	postcode	1981	mean	2	1.4605978727340698	5888	0.01184282564848364	0.01800208108393383	NA
Dead	35	income	postcode	1981	mean	3	1.7066667079925537	7500	0.014372979467791052	0.02025481221019716	NA
Dead	35	income	postcode	1981	mean	4	1.3138920068740845	6241	0.010598374734015845	0.01627844190375835	NA
Dead	35	income	postcode	1981	mean	5	1.5585194826126099	6673	0.0128798193330327	0.018847975931722757	NA
Dead	35	income	postcode	1981	mean	6	1.6780821084976196	5840	0.013789888343715272	0.020407045339188367	NA
Dead	35	income	postcode	1981	mean	7	1.3335331678390503	6674	0.010849914277266719	0.01638066014442782	NA
Dead	35	income	postcode	1981	mean	8	1.3051691055297852	5823	0.010440941026164984	0.01630450243957077	NA
Dead	35	income	postcode	1981	mean	9	1.2786109447479248	6335	0.010299872013660737	0.01586286764437576	NA
Dead	35	income	postcode	1981	mean	10	1.3311147689819336	6010	0.010708917974088988	0.016535142239766928	NA
Dead	35	income	postcode	1982	mean	1	1.4759119749069214	7182	0.012218367021552504	0.017818680143709752	NA
Dead	35	income	postcode	1982	mean	2	1.3537638187408447	6722	0.011039775963366652	0.016591184409178235	NA
Dead	35	income	postcode	1982	mean	3	1.5084525346755981	7690	0.012592308383780289	0.01806096931669935	NA
Dead	35	income	postcode	1982	mean	4	1.3290714025497437	5944	0.010677835123767033	0.016532281343053384	NA
Dead	35	income	postcode	1982	mean	5	1.2746386528015137	7610	0.010460528875835016	0.015523917988565243	NA
Dead	35	income	postcode	1982	mean	6	1.4242877960205078	5336	0.011395074237255963	0.01778958602325892	NA
Dead	35	income	postcode	1982	mean	7	1.3754385709762573	7125	0.011300080192071751	0.016732729904080028	NA
Dead	35	income	postcode	1982	mean	8	1.334123969078064	6746	0.010867177120358897	0.01636923427423024	NA
Dead	35	income	postcode	1982	mean	9	1.3775829076766968	6388	0.01119567385543832	0.016940421193119906	NA
Dead	35	income	postcode	1982	mean	10	0.9013359546661377	6213	0.0069479264636683295	0.011685564447754836	NA
Dead	35	income	postcode	1983	mean	1	1.3874982595443726	6991	0.011387780609058571	0.016896128323746536	NA
Dead	35	income	postcode	1983	mean	2	1.2503511905670166	7118	0.010172412476480822	0.015360514628415058	NA
Dead	35	income	postcode	1983	mean	3	1.332772135734558	7128	0.010915572365126709	0.01626414831990761	NA
Dead	35	income	postcode	1983	mean	4	1.3022154569625854	5913	0.010432397920589509	0.0162442436489404	NA
Dead	35	income	postcode	1983	mean	5	1.4256892204284668	7435	0.01180212909414354	0.017213337899679482	NA
Dead	35	income	postcode	1983	mean	6	1.3682507276535034	6797	0.011182625654053717	0.016731781698358487	NA
Dead	35	income	postcode	1983	mean	7	1.2232416868209839	5886	0.009725336368641953	0.01537575673451536	NA
Dead	35	income	postcode	1983	mean	8	1.211410641670227	7677	0.009899491240577209	0.014816740677304627	NA
Dead	35	income	postcode	1983	mean	9	1.2099411487579346	6116	0.009649445650988204	0.01516189298293031	NA
Dead	35	income	postcode	1983	mean	10	1.226517677307129	6441	0.009853017388033285	0.015258765400539545	NA
Dead	35	income	postcode	1984	mean	1	1.4448028802871704	7129	0.01192796676101896	0.017491088748927585	NA
Dead	35	income	postcode	1984	mean	2	1.172003984451294	6058	0.009302597501142502	0.014756339013681325	NA
Dead	35	income	postcode	1984	mean	3	1.3027976751327515	7292	0.010669813002345735	0.015898946737675647	NA
Dead	35	income	postcode	1984	mean	4	1.3472332954406738	6235	0.010895562902068343	0.016648246305927896	NA
Dead	35	income	postcode	1984	mean	5	1.3971742391586304	6370	0.011368324738111488	0.017161010356824956	NA
Dead	35	income	postcode	1984	mean	6	1.5453704595565796	7571	0.012910820697364572	0.01848804885174451	NA
Dead	35	income	postcode	1984	mean	7	1.459854006767273	5754	0.011807518226421244	0.018037252604745445	NA
Dead	35	income	postcode	1984	mean	8	0.9337068796157837	6426	0.007261201422580542	0.011999220411118613	NA
Dead	35	income	postcode	1984	mean	9	1.0886231660842896	6522	0.008640110865593817	0.013708188543912465	NA
Dead	35	income	postcode	1984	mean	10	0.8954763412475586	6477	0.006933891326164889	0.011557759732137879	NA
Dead	35	wealth	parents	1981	Risk difference	1	0.597590446472168	6361	0.16542308533215433	1.0297579190820378	0.5975905022070961
Dead	35	wealth	parents	1981	Risk difference	2	0.267453670501709	6361	-0.1418272061350582	0.67673466864983	0.2674537312573859
Dead	35	wealth	parents	1981	Risk difference	3	0.2517329454421997	6361	-0.15642214132723947	0.6598880066042917	0.25173293263852614
Dead	35	wealth	parents	1981	Risk difference	4	0.31436657905578613	6362	-0.09823571895996022	0.7269688217575206	0.3143665513987802
Dead	35	wealth	parents	1981	Risk difference	5	0.2988952398300171	6361	-0.11262700720925124	0.7104176641883364	0.29889532848954264
Dead	35	wealth	parents	1981	Risk difference	6	0.141687273979187	6361	-0.25848756549412383	0.5418622501432682	0.14168734232457217
Dead	35	wealth	parents	1981	Risk difference	7	-0.2829298973083496	6362	-0.6504941776590519	0.0846343851345196	-0.28292989626226617
Dead	35	wealth	parents	1981	Risk difference	8	-0.20417022705078125	6361	-0.5780303515726918	0.1696898970899885	-0.2041702272413517
Dead	35	wealth	parents	1981	Risk difference	9	0.0788041353225708	6361	-0.3167300833528272	0.47433837906378	0.07880414785547643
Dead	35	wealth	parents	1981	Risk difference	10	0	6362	0	0	NA
Dead	35	wealth	parents	1982	Risk difference	1	0.4391758441925049	6606	0.03642151801242395	0.8419301930204104	0.43917585551641714
Dead	35	wealth	parents	1982	Risk difference	2	0.2573028802871704	6607	-0.13250292094058916	0.6471086421523115	0.2573028606058611
Dead	35	wealth	parents	1982	Risk difference	3	0.42379307746887207	6607	0.02213192058288212	0.8254539731738123	0.4237929468783472
Dead	35	wealth	parents	1982	Risk difference	4	0.28779828548431396	6606	-0.10422525414603623	0.6798218940352561	0.2877983199446099
Dead	35	wealth	parents	1982	Risk difference	5	0.1816256046295166	6607	-0.20265673895232647	0.5659078362848534	0.18162554866626343
Dead	35	wealth	parents	1982	Risk difference	6	-0.19676095247268677	6607	-0.5519998377240662	0.1584778156365308	-0.1967610110437677
Dead	35	wealth	parents	1982	Risk difference	7	0.015318751335144043	6606	-0.3565197673751738	0.3871572791980352	0.015318755911430688
Dead	35	wealth	parents	1982	Risk difference	8	-0.045406341552734375	6607	-0.4125656234473124	0.32175284912401797	-0.04540638716164726
Dead	35	wealth	parents	1982	Risk difference	9	-0.07567727565765381	6607	-0.4404865494876345	0.2891319256174459	-0.07567731193509429
[truncated: 9,701 more rows]
